# Supplementary material for: Integrative metabolome and genome-wide transcriptome analyses reveal the regulatory network for bioactive compound biosynthesis in lettuce upon UV-A radiation
Source: Mol Hortic. 2025 Aug 5;5:45. doi: 10.1186/s43897-025-00163-1 (PMC12323076; doi:10.1186/s43897-025-00163-1)
Supplement: Supplementary file 2 — Additional file 2: Table S1. Detailed metabolomics data for bioactive compounds in lettuce. Table S2. Detailed results of WGCNA analysis. Table S3. Detailed data of transcriptional regulatory networks for bioactive compounds. Table S4. Accession number of proteins applied for phylogenetic tree analysis. Table S5. FPKM values of LsCOS homology genes. Table S6. Primers and relative expression levels of genes that verified using qRT-PCR. [file 43897_2025_163_MOESM2_ESM.xlsx]

## Sheet: Table S1
Index	Formula	Compounds	Class I	Class II	CAS	Level	1d-CK-1	1d-CK-2	1d-CK-3	1d-UV-1	1d-UV-2	1d-UV-3	VIP_1d	p_value_1d	FDR_1d	Fold_Change_1d	Log2FC_1d	2d-CK-1	2d-CK-2	2d-CK-3	2d-UV-1	2d-UV-2	2d-UV-3	VIP_2d	p_value_2d	FDR_2d	Fold_Change_2d	Log2FC_2d	3d-CK-1	3d-CK-2	3d-CK-3	3d-UV-1	3d-UV-2	3d-UV-3	VIP_3d	p_value_3d	FDR_3d	Fold_Change_3d	Log2FC_3d	cpd_ID	kegg_map
pme1974	C3H4O3	Pyruvic acid	Organic acids	Organic acids	127-17-3	3	93320	137150	142740	97252	119940	159310	0.0148294	0.965674	0.994054	1.00882	0.0126699	83381	99946	175890	63780	107680	107920	0.627296	0.467246	0.773038	0.777747	-0.362627	134660	96654	111560	82371	120380	126000	0.232751	0.802959	0.916243	0.95881	-0.0606832	C00022	ko00010,ko00020,ko00030,ko00040,ko00053,ko00250,ko00260,ko00261,ko00270,ko00290,ko00330,ko00350,ko00360,ko00430,ko00440,ko00620,ko00630,ko00650,ko00660,ko00710,ko00730,ko00760,ko00770,ko00900,ko01100,ko01110,ko01200,ko01210,ko01230,ko01240
pme2601	C3H6O3	3-Hydroxypropanoic acid	Organic acids	Organic acids	503-66-2	3	138760	124830	130560	105430	150980	112690	0.634561	0.620042	0.915812	0.936446	-0.094733	169740	137280	179430	174350	162130	189440	0.69862	0.438828	0.751958	1.08114	0.112552	235560	193500	229110	202950	203510	223440	0.452717	0.567518	0.768535	0.957048	-0.0633375	C01013	ko00240,ko00410,ko00640,ko01100,ko01200
Lmgn002679	C6H6O	Phenol	Phenolic acids	Phenolic acids	108-95-2	3	22659	22516	22080	18458	7436.1	18225	1.19767	0.167682	0.663431	0.655997	-0.608238	35164	34508	39626	39361	38320	52466	1.06681	0.262869	0.608929	1.19075	0.251875	27663	28158	40744	27751	30390	15187	0.832363	0.290035	0.54301	0.759364	-0.397136	C00146	ko00350,ko01100
Lmqp000873	C4H4O3	Succinic anhydride	Organic acids	Organic acids	108-30-5	1	1112300	1046800	927480	1280200	1657900	1574400	1.68262	0.036104	0.435517	1.46197	0.547918	1253000	926730	970590	1284200	1528100	1318400	1.35674	0.0674447	0.351273	1.3112	0.390888	927790	1046700	1031700	1441700	1095100	1361100	1.30811	0.0916429	0.320778	1.29662	0.374761	C19524	--
MWS1990	C5H8O2	4-Pentenoic acid	Organic acids	Organic acids	591-80-0	3	532960	311490	402870	231890	385000	443250	0.644796	0.526353	0.875447	0.849934	-0.234577	528640	325940	394800	239710	349610	398400	0.875219	0.317116	0.660695	0.790568	-0.339038	233670	360000	277300	490920	339890	495740	1.23539	0.0802936	0.304033	1.52307	0.606984	--	--
mws4052	C4H7NO2	1-Aminocyclopropane-1-carboxylic acid	Organic acids	Organic acids	22059-21-8	1	389360	422000	297870	375290	355070	321610	0.36826	0.671647	0.916397	0.948379	-0.076465	296550	276520	321620	204940	384810	241350	0.471841	0.740032	0.908657	0.928925	-0.106366	299310	413530	341640	319110	441290	237760	0.30957	0.799297	0.913096	0.94659	-0.0791887	C01234	ko00270,ko01100,ko01110
MWS4312	C4H6O3	Butanone acid	Organic acids	Organic acids	600-18-0	3	27476	43842	27805	22721	30028	32229	0.693501	0.496229	0.868838	0.857299	-0.22213	16733	8978.7	11198	9243.7	11303	17451	0.0793179	0.919634	0.969992	1.02948	0.0419121	9754.6	19047	14163	13824	19930	13496	0.387919	0.697418	0.851558	1.09974	0.137166	--	--
Lmgn000219	C4H6O3	Succinic semialdehyde	Organic acids	Organic acids	692-29-5	3	24712	24985	26744	25230	21737	35795	0.366429	0.668932	0.916397	1.08269	0.114622	4431.8	24982	17060	22126	17039	14692	0.577178	0.72954	0.905667	1.15887	0.212716	10829	42328	16190	21169	39832	33052	0.712957	0.511591	0.728678	1.35627	0.43964	C00232	ko00250,ko00350,ko00650,ko00750,ko00760,ko01100,ko01200
pme3017	C4H9NO2	2-Aminoisobutyric acid	Organic acids	Organic acids	62-57-7	3	12316000	15338000	21684000	19692000	15474000	13104000	0.0175599	0.921441	0.974303	0.978353	-0.0315724	26561000	18894000	21056000	21840000	15246000	23819000	0.486066	0.617584	0.864843	0.915713	-0.127032	15909000	19014000	17753000	20707000	24143000	21647000	1.39258	0.0286339	0.212724	1.26238	0.336143	C03665	--
pme3011	C4H9NO2	γ-Aminobutyric acid	Organic acids	Organic acids	56-12-2	3	788910	826730	893180	771300	776120	633700	1.30003	0.133088	0.6218	0.869381	-0.20194	545150	557890	504570	718360	621850	597970	1.42936	0.0787638	0.366122	1.20563	0.269785	372100	334360	290900	461280	377730	402090	1.23477	0.0762263	0.298429	1.24439	0.315433	C00334	ko00250,ko00330,ko00410,ko00650,ko00760,ko01100
ML10172161	C3H4O4	Hydroxypyruvic acid*	Organic acids	Organic acids	1113-60-6	3	508860	513900	489450	552870	485220	523560	0.701171	0.497739	0.868838	1.03269	0.0464127	611380	591860	533680	587180	591090	614830	0.614296	0.515346	0.799113	1.03234	0.0459246	766120	881100	899380	915810	981410	941450	1.15651	0.130237	0.379452	1.11469	0.156643	C00168	ko00260,ko00630,ko01100,ko01110,ko01200
Lmbn000193	C3H4O4	Tartronate semialdehyde*	Organic acids	Organic acids	2480-77-5	3	505410	513380	488600	569140	442240	545970	0.343621	0.713213	0.926913	1.03314	0.0470405	603460	644540	630280	615070	585520	634410	0.60469	0.483037	0.783869	0.976958	-0.0336321	840650	829990	926860	970470	1015300	890250	1.13533	0.125825	0.373222	1.10723	0.14695	C01146	ko00053,ko00630,ko01100
mws0574	C4H8O3	2-Hydroxyisobutyric acid*	Organic acids	Organic acids	594-61-6	3	106060	113170	146150	86008	118590	129280	0.563401	0.58986	0.904718	0.913783	-0.130077	75730	89468	110380	79215	85890	86857	0.549729	0.519451	0.799553	0.914304	-0.129255	54769	83938	60184	55138	68565	53968	0.523873	0.53419	0.740832	0.893308	-0.16277	C21297	--
mws0206	C4H8O3	2-Hydroxybutyric Acid*	Organic acids	Organic acids	3347-90-8	3	120490	119940	101830	136460	99282	129560	0.497692	0.594295	0.905308	1.06732	0.093997	81007	99376	96012	84240	66200	65463	1.33614	0.0734207	0.354354	0.781139	-0.356348	65003	76998	64066	64193	54458	63817	0.985481	0.21254	0.475394	0.885479	-0.17547	C05984	ko00640
pme1975	C3H4O4	Malonic acid	Organic acids	Organic acids	141-82-2	3	2062600	2014800	1932200	1878600	1815100	1844000	1.67995	0.0361854	0.435517	0.921476	-0.117982	2070700	2218700	2254200	1943600	2270500	1927800	0.836261	0.363864	0.706079	0.938612	-0.0913995	2828600	2775600	3006500	2574300	2789900	2548300	1.20779	0.0886172	0.319972	0.918915	-0.121997	C00383	ko00061,ko00240,ko00410,ko01100,ko01212
HJAP104	C7H6O	Benzaldehyde	Phenolic acids	Phenolic acids	100-52-7	3	983180	936590	916900	1230700	1116000	988970	1.46893	0.131428	0.620904	1.17591	0.233778	667310	1192800	1103100	1203900	1032000	1133200	0.702564	0.49742	0.788231	1.13698	0.185202	1906000	2086400	1863000	1850900	2064000	1595800	0.599199	0.504431	0.728526	0.941131	-0.0875321	C00261	ko01100
Zmyn002321	C7H8O	4-Methylphenol	Phenolic acids	Phenolic acids	106-44-5	3	11739	13525	11758	26767	15387	14626	1.35189	0.233645	0.753723	1.53368	0.617	12099	21402	14623	19100	15351	15871	0.346312	0.825324	0.945482	1.04567	0.0644327	15852	10798	18672	17783	13291	13447	0.0022673	0.927669	0.982057	0.982326	-0.0257255	C01468	ko01100
mws0601	C5H5NO2	Pyrrole-2-carboxylic acid	Organic acids	Organic acids	634-97-9	3	26606	23049	17451	8035.2	24622	48060	0.0969133	0.736831	0.926913	1.20283	0.266434	24718	15050	29502	22607	20071	21504	0.180608	0.730239	0.905667	0.926548	-0.110062	20254	32566	16588	24099	21540	36568	0.537998	0.558986	0.760688	1.1844	0.244159	C05942	ko00330
Hmhn002738	C5H4O3	3-Furoic acid	Organic acids	Organic acids	488-93-7	3	77820	85879	100570	90749	83084	143450	0.753533	0.45615	0.863191	1.20061	0.263763	107570	99765	84431	101900	139460	145460	1.2532	0.130928	0.484865	1.32579	0.406851	109650	88709	96562	112620	102090	80293	0.0397604	0.998206	0.998581	1.00028	0.000401072	--	--
pme0271	C4H4O4	Maleic acid*	Organic acids	Organic acids	110-16-7	3	28727	28333	5271	2034.4	25382	50298	0.172811	0.768075	0.926913	1.2468	0.318232	28668	4552.7	33320	66438	21733	27209	0.768379	0.393184	0.723507	1.73398	0.794084	9943	50731	30337	11202	54788	58068	0.311019	0.597709	0.790948	1.36311	0.446902	C01384	ko00350,ko00650,ko00760,ko01100
mws0376	C4H4O4	Fumaric acid*	Organic acids	Organic acids	110-17-8	3	5227900	5089200	5916300	6016500	5323300	4301500	0.360447	0.747879	0.926913	0.963526	-0.0536048	7910600	7892600	6871700	7205000	8035500	7050000	0.244749	0.794518	0.928373	0.983047	-0.0246672	8163900	8766700	10195000	10088000	11395000	11700000	1.2792	0.0628887	0.277644	1.22331	0.290789	C00122	ko00020,ko00190,ko00220,ko00250,ko00350,ko00360,ko00620,ko00650,ko00760,ko01100,ko01110,ko01200
pme0120	C5H11NO2	5-Aminovaleric acid	Organic acids	Organic acids	660-88-8	3	43695	35921	22249	38694	44939	67526	1.15283	0.208989	0.716229	1.48391	0.569408	32391	13988	27275	23198	27281	24531	0.228191	0.942591	0.972172	1.01841	0.0263191	29400	28520	19374	29873	39440	47423	1.18957	0.10611	0.342739	1.51029	0.594821	C00431	ko00310,ko00330,ko01100
pme2923	C4H6O4	Acetoxyacetic acid	Organic acids	Organic acids	13831-30-6	3	52947	44165	54822	29023	50620	77176	0.153181	0.918851	0.974303	1.03215	0.0456556	46466	55166	52222	54611	63362	61626	1.32993	0.0812782	0.369195	1.16733	0.223217	70128	68282	42239	59349	73503	76335	0.667919	0.424592	0.668633	1.15797	0.211604	--	--
pme1730	C4H6O4	D-Erythronolactone	Organic acids	Organic acids	15667-21-7	3	31272	31251	23867	37810	33374	35246	1.4139	0.0952466	0.541452	1.23197	0.300969	66668	52128	48148	54058	40430	73256	0.0692534	0.982172	0.989381	1.00479	0.00689692	69553	72684	97086	94020	83479	106060	0.934493	0.251865	0.510713	1.18484	0.24469	--	--
mws0192	C4H6O4	Succinic acid*	Organic acids	Organic acids	110-15-6	1	338590000	337720000	327390000	473580000	419460000	423240000	1.83106	0.0230955	0.376605	1.31143	0.391138	312220000	326980000	301730000	425020000	405440000	435390000	1.7089	0.000806318	0.0582277	1.34532	0.427947	296400000	319530000	332700000	417330000	377480000	363940000	1.42694	0.0278969	0.212724	1.2215	0.288652	C00042	ko00020,ko00190,ko00250,ko00310,ko00350,ko00360,ko00620,ko00630,ko00640,ko00650,ko00760,ko00920,ko01100,ko01110,ko01200
mws0470	C4H6O4	Methylmalonic acid*	Organic acids	Organic acids	516-05-2	1	326450000	315530000	308870000	446380000	400480000	407180000	1.84432	0.0119113	0.351284	1.31886	0.399294	296160000	307280000	291110000	403310000	387990000	414810000	1.7224	0.000891269	0.0591258	1.34829	0.431127	274600000	295110000	311790000	390810000	356100000	353030000	1.47885	0.0112183	0.149962	1.2478	0.319392	C02170	ko00240,ko00280,ko00640,ko01100
mws0147	C5H10O3	β-Hydroxyisovaleric acid	Organic acids	Organic acids	625-08-1	3	1632500	1627300	1545000	1622000	1547500	1621600	0.103756	0.909377	0.970731	0.997149	-0.00411945	901260	1010000	1106000	868980	925220	792230	1.23978	0.123035	0.469392	0.857212	-0.222277	780580	912320	791930	740860	737800	670900	1.25365	0.0997291	0.333861	0.865073	-0.209106	C20827	ko00280,ko01100
pme3096	C3H5NO4	Aminomalonic acid	Organic acids	Organic acids	1068-84-4	3	13291000	12981000	12676000	18816000	16592000	16907000	1.8396	0.0183645	0.351284	1.3432	0.425675	11667000	12544000	11794000	16789000	16161000	17050000	1.72379	0.000255098	0.032238	1.3887	0.473731	11280000	12092000	12886000	16515000	14844000	14647000	1.47291	0.0140778	0.173569	1.26885	0.343523	C00872	--
Lmbn002737	C8H8O	3-Methylbenzaldehyde	Others	Others	620-23-5	3	237820	264680	253530	284070	251620	244810	0.529825	0.606273	0.912002	1.03237	0.0459551	260070	250940	270530	363130	234950	258430	0.455366	0.592022	0.856609	1.09593	0.13215	240610	168900	221970	294880	364430	372160	1.43879	0.0155852	0.183217	1.63342	0.707893	C07209	ko01100
pmb0069	C7H7NO	Benzamide	Phenolic acids	Phenolic acids	55-21-0	3	1482800	1617700	1437600	1282800	1513400	1590500	0.491063	0.667547	0.916397	0.966638	-0.0489524	1025700	1044900	1018500	1087600	997780	1031700	0.274881	0.761091	0.913184	1.00906	0.0130086	849550	879710	816730	855570	704440	892980	0.436184	0.651459	0.824312	0.963472	-0.0536854	C09815	--
pme0241	C7H6O2	Benzoic acid	Phenolic acids	Phenolic acids	65-85-0	3	2034600	1294900	2082900	2004400	1607700	1504900	0.193962	0.760398	0.926913	0.945422	-0.0809702	1207500	1543200	1352200	1403500	1679200	1350200	0.660985	0.47861	0.780722	1.08043	0.111607	1535300	1296300	1124600	1488400	1388900	1394200	0.66643	0.474001	0.707216	1.0797	0.110627	C00180	ko00360,ko01100,ko01110
mws0628	C7H6O2	4-Hydroxybenzaldehyde	Phenolic acids	Phenolic acids	123-08-0	1	3472200	3024800	3154700	2785500	2574700	2048500	1.51903	0.0549482	0.480493	0.767606	-0.381563	1927400	2785500	1771900	1533400	2000700	1390900	1.04687	0.243539	0.5899	0.759468	-0.396938	2769400	3039100	2998500	2221000	2525400	2382900	1.47822	0.0100825	0.14357	0.809504	-0.30489	C00633	ko01100
Lmbn001930	C7H6O2	2-Hydroxybenzaldehyde (Salicylaldehyde)	Phenolic acids	Phenolic acids	90-02-8	3	32361	40677	28516	32721	15195	32479	0.849575	0.370282	0.831658	0.791648	-0.337069	26638	22278	30142	34128	30935	25973	0.882318	0.291367	0.638985	1.15151	0.203526	33539	36913	33899	26883	32791	31121	1.17736	0.107449	0.345957	0.870092	-0.20076	C06202	ko01100
mws0133	C6H6N2O	Nicotinamide	Others	Vitamin	98-92-0	2	11864000	9847300	7472200	7939000	10298000	14271000	0.393937	0.650093	0.915812	1.11392	0.155642	11145000	9510200	14226000	15613000	10658000	13221000	0.631402	0.482964	0.783869	1.13219	0.179111	9009500	14350000	8773000	11928000	13440000	14492000	0.926258	0.292335	0.544101	1.24049	0.310908	C00153	ko00760,ko01100,ko01240
ML10179289	C8H10O	2-Phenylethanol	Phenolic acids	Phenolic acids	60-12-8	3	2930900	2580800	2595300	2647800	2633900	2460200	0.806094	0.415349	0.843208	0.954965	-0.0664805	1819200	2049000	1675000	1867600	1713200	1838100	0.258908	0.752294	0.909993	0.977576	-0.032719	1638000	1569600	1394700	1416700	1244800	1317700	1.24311	0.0857925	0.315405	0.864611	-0.209877	C05853	ko00360
pme1216	C6H5NO2	2-Picolinic acid	Organic acids	Organic acids	98-98-6	3	72578	111840	64830	79497	55405	69876	0.782135	0.428915	0.853006	0.821583	-0.283521	95695	76876	77257	79651	83650	58873	0.768537	0.405644	0.727138	0.889308	-0.169245	77686	93236	90615	97397	98996	80335	0.481189	0.546545	0.747373	1.05808	0.0814536	C10164	ko00380,ko01100
pme0490	C6H5NO2	Nicotinic acid (Vitamin B3)*	Others	Vitamin	59-67-6	3	1650900	1976400	1839300	1337500	1433400	1645800	1.53256	0.0559673	0.480493	0.807943	-0.307675	978050	1281300	1477600	1027800	1146300	1161000	0.616659	0.457609	0.763436	0.892466	-0.164131	1177000	1398300	1218800	1078300	1133000	940180	1.25344	0.0753249	0.298429	0.830626	-0.267728	C00253	ko00760,ko00960,ko01100,ko01110,ko01240
Lmbp000668	C6H5NO2	Isonicotinic acid*	Others	Vitamin	55-22-1	3	1990300	2088700	2025200	1604000	1485500	1646100	1.83547	0.002798	0.232868	0.775794	-0.366255	1199900	1516200	1652600	1177500	1234400	1242600	1.12549	0.21569	0.571508	0.836519	-0.25753	1418000	1346300	1271300	1378700	1297100	1098500	0.69417	0.420285	0.666	0.935251	-0.0965741	C07446	--
MWSmce274	C7H8O2	Salicyl Alcohol	Others	Others	90-01-7	3	27140	19394	25375	24890	37430	31143	1.1987	0.182861	0.680053	1.29974	0.378223	21359	20466	51017	25304	26540	27841	0.160286	0.705149	0.897409	0.858286	-0.220469	32244	33811	36445	17349	44667	39926	0.21518	0.984487	0.996832	0.994556	-0.00787535	C02323	--
mws1202	C7H8O2	Guaiacol	Phenolic acids	Phenolic acids	90-05-1	3	207760	220400	218970	231360	253270	216040	1.16116	0.235022	0.753723	1.08273	0.11468	185730	249430	227920	232120	211470	253540	0.484561	0.641801	0.870336	1.05135	0.0722448	414410	433120	417210	395470	333990	395270	1.17064	0.14163	0.399967	0.889297	-0.169262	C15572	--
Zmyn002856	C7H8O2	3-(Hydroxymethyl)phenol	Phenolic acids	Phenolic acids	620-24-6	3	34909	28834	17190	20468	23777	8991.7	1.00957	0.251177	0.753723	0.657787	-0.604307	27433	23571	18589	16314	15394	9158.4	1.38844	0.0491982	0.322167	0.58722	-0.768027	77620	7156.2	7825.4	6865.2	1430.1	7262.9	0.950046	0.386532	0.646439	0.168012	-2.57336	C03351	--
HJN025	C7H8O2	4-Hydroxybenzyl Alcohol	Phenolic acids	Phenolic acids	623-05-2	3	33496	17272	13614	8396.6	15805	2008	1.23459	0.167584	0.663431	0.407095	-1.29656	25611	2515.7	14063.4	83493	4816.5	74294	0.769641	0.243459	0.5899	3.85407	1.94638	3639	3211.3	2794.4	12918	16027	3207.5	1.13418	0.190994	0.450655	3.3337	1.73712	C17467	--
Zmgn000216	C2H7O4P	2-Hydroxyethylphosphonic acid	Organic acids	Organic acids	22987-21-9	3	91997	90542	105720	105530	81635	118150	0.398687	0.663936	0.916397	1.05917	0.0829328	81422	123490	114310	91447	86529	132540	0.111128	0.888376	0.963892	0.972727	-0.0398925	73245	89436	83905	98972	152390	106010	1.25204	0.15027	0.406211	1.44928	0.535336	C06451	ko00440,ko00998,ko01100,ko01110
pmp000509	C6H6O3	Maltol	Others	Others	118-71-8	3	887550	854870	799860	662310	879210	911670	0.425419	0.747461	0.926913	0.964957	-0.051464	930960	701940	970050	576390	518740	696850	1.41872	0.0629313	0.351273	0.688442	-0.538593	796930	683370	716660	645960	673200	627650	1.23868	0.118096	0.364008	0.886138	-0.174397	C11918	ko00523,ko01110
MWSmce118	C5H6N2O2	Imidazole-4-Acetic Acid*	Organic acids	Organic acids	645-65-8	3	6241100	6989100	7343100	6065400	7675200	7716900	0.359968	0.670954	0.916397	1.04298	0.0607088	8065900	8305700	8269200	8284400	8738400	8512500	1.24224	0.137434	0.485225	1.0363	0.0514439	7295300	8746900	8047700	8418400	7641400	7271500	0.371428	0.664103	0.830951	0.96851	-0.0461617	C02835	ko00340,ko01100
MWSmce448	C5H6N2O2	Imidazol-1-yl-acetic acid*	Organic acids	Organic acids	22884-10-2	3	6916000	8634300	8845200	7648100	8006800	9089900	0.170774	0.88478	0.959777	1.01432	0.0205103	8700100	9959700	10059000	9854000	9623900	9830800	0.430964	0.698768	0.897409	1.02054	0.0293335	8971000	8883500	9665800	9423000	8975700	8178500	0.55236	0.5195	0.734566	0.965731	-0.0503071	--	--
MWS0811	C6H11NO2	L-Pipecolic Acid	Organic acids	Organic acids	3105-95-1	3	28237000	26606000	22495000	23108000	24844000	26413000	0.449053	0.646016	0.915812	0.961558	-0.0565537	34685000	29269000	35531000	38295000	30536000	31422000	0.0379553	0.939119	0.971801	1.00772	0.0110945	35032000	41236000	30704000	39610000	31756000	40256000	0.296071	0.724792	0.869235	1.04347	0.0613882	C00408	ko00310,ko00960,ko01100,ko01110
Zmdp000376	C5H11N3O	4-Guanidinobutanal	Others	Others	-	3	45938000	46100000	40446000	39235000	40378000	41354000	1.34637	0.165751	0.663431	0.913069	-0.131205	56702000	49333000	59981000	64440000	59303000	55597000	0.818149	0.337813	0.681101	1.08026	0.111375	72823000	77698000	66692000	82179000	73945000	86290000	1.05131	0.15807	0.414321	1.11602	0.158363	--	--
Zmgn000217	C5H6O4	Methylenesuccinic acid	Organic acids	Organic acids	97-65-4	3	276050	294890	311860	275670	354240	309200	0.617128	0.511013	0.871076	1.06379	0.0892075	280160	304890	269580	313120	262030	269230	0.182908	0.867952	0.959429	0.988007	-0.0174076	159860	181030	198200	215610	223860	238630	1.39388	0.0321341	0.218037	1.25786	0.330972	C00490	ko00660,ko01100
mws0425	C5H6O4	Citraconic acid	Organic acids	Organic acids	498-23-7	3	1823100	1313400	562250	257190	1171800	3712500	0.095371	0.69612	0.919827	1.39006	0.475149	650470	286320	1093800	1014100	451860	824510	0.373097	0.778636	0.921879	1.12798	0.173745	193220	414750	146930	334930	378090	462870	1.0229	0.226447	0.492414	1.55768	0.639396	C02226	ko00290,ko00660,ko01100,ko01210
mws0373	C6H10O3	4-Methyl-2-oxovalerate	Organic acids	Organic acids	816-66-0	3	15899	7062.1	11191	4346.2	8704.6	4666.5	1.36537	0.153406	0.659973	0.518776	-0.946816	10078	6244.9	17121	6760.3	10353	11647	0.237563	0.688057	0.892409	0.859957	-0.217664	23023	5758.6	15528	8565.7	15393	5172.7	0.533749	0.444509	0.68381	0.657451	-0.605044	C00233	ko00280,ko00290,ko00966,ko01100,ko01110,ko01210,ko01230
Zmpn000638	C4H9N3O2	3-Guanidinopropionic acid	Organic acids	Organic acids	353-09-3	3	375430	332630	313560	402860	399650	595280	1.37533	0.185416	0.680053	1.36821	0.452289	520160	523150	585850	608260	546160	502020	0.186349	0.821814	0.945482	1.01674	0.0239576	597050	597310	534450	608920	783700	860360	1.23129	0.134828	0.385059	1.3032	0.382055	C03065	--
ML10197929	C4H9N3O2	Creatine	Organic acids	Organic acids	57-00-1	3	53445	76969	61580	54804	59585	59642	0.721102	0.479258	0.868838	0.90644	-0.141717	75400	51533	81943	90066	91766	75436	1.00091	0.221174	0.571584	1.23168	0.300625	70308	85922	80008	85189	115820	94297	1.15313	0.149666	0.406211	1.25004	0.32197	C00300	ko00260,ko00330,ko01100
pme0274	C6H13NO2	6-Aminocaproic acid	Organic acids	Organic acids	60-32-2	3	30781000	32190000	36303000	28577000	18788000	27132000	1.36875	0.0953139	0.541452	0.750418	-0.414234	10388000	6856000	6868000	11286000	10832000	9611000	1.20751	0.151048	0.492611	1.3159	0.396051	5802300	7834700	9648600	9833700	12598000	13622000	1.27367	0.0550117	0.258704	1.54833	0.630709	C02378	ko01100
mws1167	C4H4O5	Oxaloacetic acid	Organic acids	Organic acids	328-42-7	3	25308	22754	29172	17424	22911	22542	1.29333	0.136497	0.627268	0.81411	-0.296704	22210	27511	40529	30924	23488	28090	0.269777	0.693109	0.896606	0.91415	-0.129498	29673	35652	34917	33103	44149	44856	1.04048	0.186901	0.446706	1.21813	0.284671	C00036	ko00010,ko00020,ko00250,ko00620,ko00630,ko00710,ko01100,ko01110,ko01200,ko01210,ko01230,ko01240
pme0243	C5H8O4	Glutaric acid*	Organic acids	Organic acids	110-94-1	3	252970	209120	215360	194380	214110	249940	0.315358	0.780803	0.928445	0.971924	-0.0410844	139110	144180	159750	160990	104320	125500	0.813673	0.408199	0.727847	0.88211	-0.18097	114920	108230	57382	94306	94382	127080	0.482019	0.615027	0.799664	1.1256	0.1707	C00489	ko00071,ko00310,ko01100
Lmbn001288	C5H8O4	2-Hydroxy-2-methyl-3-oxobutanoic acid*	Organic acids	Organic acids	71698-08-3	3	16315	13133	16533	24531	11918	29657	0.898722	0.330267	0.818698	1.43768	0.523743	21563	16056	21148	26510	22030	29592	1.29156	0.0869525	0.378918	1.32952	0.410907	8650.3	23832	9761.5	15502	11462	21299	0.438376	0.74486	0.881795	1.14249	0.192178	C06010	ko00290,ko00650,ko00660,ko00770,ko01100,ko01110,ko01210,ko01230
Lmmn000806	C5H8O4	Dimethylmalonic acid*	Organic acids	Organic acids	595-46-0	3	12535	18038	15963	10856	29361	33404	0.804621	0.322033	0.815815	1.58202	0.66177	20246	17410	22119	22868	26092	24501	1.3846	0.0587861	0.34493	1.22896	0.297436	7955.3	29189	18997	10922	17389	9998.5	0.518509	0.441673	0.683294	0.682376	-0.55136	--	--
Lmbn001364	C5H8O4	4-Hydroxy-2-Oxopentanoic Acid*	Organic acids	Organic acids	3318-73-8	3	11604	23370	19316	20964	29959	27861	1.22092	0.140493	0.628803	1.45117	0.537216	9018.3	14182	20920	26041	24377	17486	1.15568	0.146047	0.486856	1.53906	0.622054	21247	15659	24905	19077	18050	19876	0.351822	0.614031	0.799664	0.922214	-0.116826	C03589	ko00360,ko01100
Lmgn000160	C4H8N2O3	3-Ureidopropionic Acid	Organic acids	Organic acids	462-88-4	3	851660	771120	741920	732070	702050	749450	1.24262	0.198999	0.694893	0.923403	-0.114968	343160	341100	417400	312890	246550	260770	1.45462	0.0459716	0.312263	0.744522	-0.425614	251620	171570	213830	143350	187510	162360	1.08982	0.163772	0.422074	0.774261	-0.369107	C02642	ko00240,ko00410,ko00770,ko01100
mws0341	C6H12O3	2-Hydroxyisocaproic acid	Organic acids	Organic acids	20312-37-2	1	531370	451130	464670	361020	251490	343290	1.63035	0.0207895	0.356723	0.660461	-0.598454	397280	289470	386690	438780	354360	336060	0.327697	0.71089	0.897409	1.05195	0.0730595	427320	444990	361870	350950	327610	335670	1.33914	0.0922841	0.320778	0.821785	-0.283168	C03264	--
mws0972	C6H12O3	6-Hydroxyhexanoic acid	Organic acids	Organic acids	1191-25-9	3	1904600	1833900	1798500	1970700	1945600	1894200	1.45538	0.0832485	0.525473	1.04939	0.0695578	2456300	2378900	2545200	2446800	2331100	2609800	0.0144857	0.980862	0.989381	1.00099	0.00142627	2992400	2981400	2833800	2937800	3047100	2887700	0.246769	0.770881	0.897804	1.00738	0.010608	C06103	--
Lmrn002746	C6H12O3	2-Hydroxy-4-methylpentanoic acid	Organic acids	Organic acids	498-36-2	1	1707200	1661600	1567200	1678000	1574800	1699800	0.102359	0.926639	0.976885	1.00336	0.00484371	1967600	1898300	2133900	2006000	1738600	1724700	1.08098	0.204335	0.567897	0.91158	-0.133558	2539700	2882200	2726600	2400900	2681500	2709300	0.629008	0.442411	0.683294	0.956213	-0.0645964	--	--
MWS1882	C4H7NO4	Iminodiacetic acid	Organic acids	Organic acids	142-73-4	3	799580	706340	725880	766080	702600	836510	0.470338	0.639227	0.915812	1.03288	0.0466779	498250	542380	533100	661470	599480	506870	0.97383	0.284016	0.632347	1.12333	0.167783	447670	500710	519930	656460	662210	624010	1.52998	0.00689144	0.110591	1.32307	0.403892	C19911	--
mws0275	C4H6O5	L-Malic acid	Organic acids	Organic acids	97-67-6	1	241520000	246710000	245150000	241710000	247290000	242960000	0.222422	0.846109	0.948354	0.998064	-0.00279611	297630000	288190000	299470000	305360000	303740000	309370000	1.41664	0.068281	0.351273	1.03748	0.0530825	307320000	329320000	362490000	336990000	344470000	347790000	0.507896	0.597648	0.790948	1.03015	0.0428491	C00149	ko00020,ko00620,ko00630,ko00710,ko01100,ko01110,ko01200
MWSmce466	C8H8O2	4-Hydroxyacetophenone	Phenolic acids	Phenolic acids	99-93-4	1	3592000	3471100	2178700	2748200	2075400	1456400	1.19151	0.170056	0.663431	0.679521	-0.557409	3031900	2434300	2946900	1699600	1911600	1579900	1.64504	0.0144549	0.191749	0.617026	-0.696597	1664100	1139600	1299000	886750	531120	718270	1.41253	0.0307947	0.212724	0.520667	-0.941567	C10700	ko01100
MWS1848	C8H8O2	Phenyl acetate	Phenolic acids	Phenolic acids	122-79-2	2	3630300	3398700	2126800	3095400	2031500	1532800	1.00647	0.273696	0.754262	0.727375	-0.459229	2999500	2403900	3071000	1769400	1885700	1513700	1.62063	0.0189538	0.213835	0.609931	-0.713282	1861700	1094600	1294800	874740	540170	739540	1.3718	0.0766544	0.298429	0.506798	-0.980517	C00548	--
pme1724	C8H8O2	Benzoic acid methyl ester	Phenolic acids	Phenolic acids	93-58-3	3	81018	82749	116280	103200	122010	99143	0.967087	0.345866	0.831658	1.15821	0.211896	90689	83158	94516	132980	110440	155140	1.53491	0.0699633	0.351273	1.48515	0.570611	70395	83043	73622	107550	140640	79765	1.14575	0.191759	0.450655	1.44435	0.530424	C20645	--
MWS2099	C8H8O2	4-Methylbenzoic acid	Phenolic acids	Phenolic acids	99-94-5	3	145510	105930	171080	149700	194280	161440	0.975749	0.305921	0.79343	1.1962	0.258463	175740	177840	154500	132120	198690	194250	0.121028	0.822656	0.945482	1.03342	0.0474266	178540	180500	209780	182860	118420	194230	0.703268	0.4182	0.666	0.871119	-0.199058	C01454	ko01100
mws1078	C7H7NO2	Anthranilic Acid	Phenolic acids	Phenolic acids	118-92-3	3	251200	250560	258520	369990	295390	340610	1.72958	0.0616792	0.480493	1.32318	0.404013	450930	484510	493510	675580	584190	546160	1.49885	0.0695997	0.351273	1.26382	0.337787	651710	703010	666700	712270	708460	707790	1.21829	0.14263	0.400553	1.05298	0.0744815	C00108	ko00380,ko00400,ko00998,ko01058,ko01100,ko01110,ko01230
mws0749	C7H6O3	4-Hydroxybenzoic acid	Phenolic acids	Phenolic acids	99-96-7	1	263700	239700	330450	128230	378090	534170	0.130152	0.622543	0.915812	1.24781	0.319403	275340	373230	431330	447740	502360	302070	0.583796	0.490107	0.787554	1.15952	0.213533	469400	565310	354980	412690	350680	445040	0.630562	0.436779	0.680406	0.869554	-0.201653	C00156	ko00130,ko00790,ko01100,ko01110,ko01240
Lmgn001670	C7H6O3	Salicylic acid	Phenolic acids	Phenolic acids	69-72-7	3	1099300	1017500	1150700	1133300	1187300	1488500	1.19085	0.238888	0.753723	1.16575	0.221263	885060	872320	1239400	1164900	1315300	881430	0.570371	0.525608	0.803734	1.12175	0.165748	1467200	1774200	1471000	1422200	1417100	1610100	0.561653	0.512453	0.728678	0.94419	-0.0828512	C00805	ko00360,ko01100,ko01110,ko04075
Hmgn001653	C7H6O3	Protocatechualdehyde	Phenolic acids	Phenolic acids	139-85-5	3	890220	833980	830100	939780	895170	999490	1.52393	0.0705358	0.485113	1.10967	0.150136	693020	887210	720590	873950	691550	619830	0.372183	0.712519	0.897409	0.949805	-0.074297	746670	800500	736810	837260	685480	1062200	0.62389	0.457145	0.693071	1.13177	0.178581	C16700	ko00950
MWSmce580	C7H6O3	2,5-Dihydroxybenzaldehyde	Phenolic acids	Phenolic acids	1194-98-5	3	2424400	1836400	2337200	2425100	1823300	2309800	0.0178319	0.961744	0.991647	0.993968	-0.00872888	2132100	2370600	2132000	2064100	1774100	1710500	1.39782	0.0602966	0.34493	0.836315	-0.257881	2063000	1739300	2352400	1967900	1900000	1762500	0.647328	0.432607	0.67599	0.914813	-0.128451	C05585	ko00350,ko01100
mws2368	C8H10O2	Tyrosol; 4-Hydroxyphenylethanol	Phenolic acids	Phenolic acids	501-94-0	3	44703	45186	25909	45477	42202	36335	0.445664	0.720323	0.926913	1.07095	0.0988927	30618	44175	26417	26888	35184	47605	0.314986	0.744074	0.909561	1.08366	0.115909	34970	30625	37810	32058	33558	18580	0.821111	0.313303	0.57175	0.814235	-0.296482	C06044	ko00350,ko01100
pme2828	C6H5NO3	4-Nitrophenol	Phenolic acids	Phenolic acids	100-02-7	3	219380000	219680000	206100000	212170000	214620000	180160000	0.89099	0.375	0.831658	0.940774	-0.0880793	260400000	251220000	234770000	243190000	236560000	266290000	0.0177186	0.99255	0.994518	0.999531	-0.000676673	283350000	273740000	280980000	300230000	303480000	305450000	1.56074	0.00522798	0.100359	1.08483	0.117463	C00870	--
pmb0764	C6H9NOS	4-Methyl-5-thiazoleethanol	Others	Others	137-00-8	3	247630	179470	86179	52224	194940	495420	0.0939157	0.626948	0.915812	1.44675	0.532811	200630	103760	364300	342860	115600	316690	0.283617	0.751459	0.909993	1.15921	0.213138	84018	279470	92267	187690	236290	270850	0.932924	0.339996	0.604105	1.52457	0.608402	C04294	ko00730,ko01100,ko01240
MWS2066	C10H8O	1-Naphthol	Phenolic acids	Phenolic acids	90-15-3	3	98682	99640	99750	103750	84817	77579	1.07141	0.305712	0.79343	0.892892	-0.163443	85471	100190	81396	75889	78328	72453	1.33518	0.133017	0.485225	0.84877	-0.236554	81129	86347	66870	89269	80545	78202	0.525273	0.543747	0.746809	1.05833	0.081793	C11714	--
mws0851	C8H16O2	Valproic Acid	Organic acids	Organic acids	99-66-1	3	5616100	4618500	4242900	4892000	4928700	5196000	0.461078	0.707217	0.924384	1.03724	0.0527553	4352300	4856900	4578400	4316800	4826400	4226600	0.493171	0.590065	0.856609	0.969697	-0.0443935	4963300	5100300	4640900	4394500	4595700	4722900	1.14232	0.126072	0.373222	0.932578	-0.100703	C07185	--
pme0295	C6H11NO3	4-Acetamidobutyric acid	Organic acids	Organic acids	3025-96-5	3	616760	384510	330390	636990	739790	660910	1.44988	0.102799	0.558763	1.53019	0.613709	697860	739900	809600	789080	927600	690300	0.546669	0.537363	0.812405	1.07103	0.0989929	759540	693460	715050	809660	986220	790710	1.22473	0.144833	0.403379	1.19305	0.254653	C02946	ko00330,ko01100
mws0567	C5H11N3O2	4-Guanidinobutyric acid	Organic acids	Organic acids	463-00-3	3	2338000	1985900	2045200	2007900	2494600	2623400	0.912619	0.323583	0.815815	1.11882	0.161983	2047500	2028400	2081100	2404900	2037900	2321500	1.16678	0.208105	0.567897	1.09864	0.135713	1817900	1864900	1697500	2031600	2230100	1875700	1.21134	0.116988	0.362805	1.14072	0.189941	C01035	ko00330,ko01100
pme2380	C5H6O5	α-Ketoglutaric acid	Organic acids	Organic acids	328-50-7	3	8690200	9777100	8766800	6291300	6484100	9333400	1.23725	0.218059	0.737317	0.811806	-0.300793	2296200	2555800	3207000	2760400	2743800	2753100	0.316605	0.829993	0.945482	1.02461	0.0350693	2846900	2723600	3186000	2759400	3032700	3190100	0.33566	0.708093	0.856318	1.02578	0.0367145	C00026	ko00020,ko00040,ko00053,ko00220,ko00250,ko00300,ko00310,ko00340,ko00430,ko00630,ko00650,ko00660,ko01100,ko01110,ko01200,ko01210,ko01230,ko01240
Lmgn000224	C5H6O5	2-Methyl-3-oxosuccinic acid	Organic acids	Organic acids	-	3	1570000	1654400	1410200	1318200	1273900	1589400	1.02604	0.288951	0.764272	0.902235	-0.148424	521470	487700	595580	726660	621630	723240	1.49089	0.0297681	0.258328	1.29087	0.368348	594590	727350	769340	860920	1148000	1108100	1.38894	0.0415499	0.233372	1.49048	0.575781	C06030	ko00660
Wmzn000227	C6H10O4	2,2-Dimethylsuccinic acid	Organic acids	Organic acids	597-43-3	2	70309	55446	68986	64043	47572	46125	1.19569	0.175917	0.675819	0.809999	-0.304008	211290	170760	212470	265140	280070	241330	1.48737	0.0241028	0.236582	1.32298	0.403795	392430	412300	470220	501640	520140	595230	1.37299	0.0386466	0.229833	1.26829	0.342888	--	--
Lmbn001609	C6H10O4	2-Acetyl-2-Hydroxybutanoic Acid	Organic acids	Organic acids	-	3	72743	60402	42669	78897	72582	85814	1.32868	0.12914	0.615518	1.34968	0.43262	109980	81759	108460	129020	94776	111040	0.657707	0.440346	0.753281	1.11538	0.157535	162500	160910	150700	128880	133640	141820	1.4716	0.0117096	0.151774	0.85284	-0.229653	C06006	ko00290,ko01100,ko01110,ko01210,ko01230
Lmbn001676	C6H10O4	3-Hydroxy-3-Methyl-2-Oxopentanoic Acid*	Organic acids	Organic acids	-	3	54411	61965	69527	83321	61607	78499	1.18985	0.19904	0.694893	1.20185	0.265253	85045	70000	73357	73118	62726	74474	0.811742	0.365356	0.706079	0.920824	-0.119003	68355	110080	88269	91234	96872	86340	0.254083	0.852773	0.943275	1.02903	0.0412829	C14463	ko00290,ko01110,ko01210
MWS5136	C6H10O4	Mono-Methyl Glutarate*	Organic acids	Organic acids	1501-27-5	3	46399	45040	39110	62416	48059	40819	0.868827	0.393456	0.831658	1.15891	0.212763	60918	53405	54242	80603	40677	55139	0.0228888	0.845019	0.952758	1.04659	0.0657009	65144	54755	62858	53347	46878	55712	1.17922	0.0974431	0.3317	0.853248	-0.228963	--	--
mws0208	C6H10O4	Adipic Acid*	Organic acids	Organic acids	124-04-9	3	531050	559270	440100	604630	417630	662280	0.489516	0.577421	0.903673	1.1007	0.138427	734520	707810	678480	607190	565210	575000	1.6654	0.00448772	0.124684	0.82393	-0.279405	780520	847460	768300	743420	817480	827790	0.0620778	0.947675	0.982385	0.996833	-0.00457686	C06104	ko01100
MWSmce572	C9H9NO	(E)-Cinnamamide	Others	Others	22031-64-7	3	66020	38303	21994	14478	41057	103440	0.0251035	0.735977	0.926913	1.25854	0.331751	51959	13212	82636	77375	34720	85292	0.603546	0.554127	0.831191	1.33544	0.417312	20091	44663	32377	30142	41756	29715	0.256966	0.865243	0.951121	1.04614	0.0650813	--	--
pmp001285	C8H4O3	Phthalic anhydride	Phenolic acids	Phenolic acids	85-44-9	1	17004000	16602000	16386000	18578000	16277000	18600000	1.1269	0.270352	0.754262	1.06927	0.0966277	15064000	15502000	14375000	17532000	17695000	25459000	1.32265	0.180839	0.549338	1.35035	0.433332	15840000	11854000	22896000	16981000	12188000	21219000	0.0296968	0.987866	0.996832	0.996007	-0.00577205	--	--
MWS3036	C5H8O5	3-Hydroxyglutaric acid	Organic acids	Organic acids	638-18-6	3	7632400	7898800	7342700	6822300	7639900	7202100	1.12857	0.239978	0.753723	0.947119	-0.0783827	7200800	7545000	7122000	6479700	6523700	6510900	1.65909	0.0253478	0.243101	0.892376	-0.164276	6742500	6952300	6300300	6331700	7642200	6623700	0.339115	0.681038	0.83967	1.03013	0.0428298	--	--
Lmbn000216	C5H8O5	3-Methylmalic acid*	Organic acids	Organic acids	152204-30-3	1	1694100	1818700	1678700	1477600	1673100	1777100	0.81386	0.438159	0.861827	0.949205	-0.0752077	1420300	1394800	1169000	1256100	1175600	1167400	1.05187	0.244618	0.590235	0.903366	-0.146618	877050	929430	813280	852810	1020400	1022600	0.916213	0.247687	0.507715	1.10537	0.144532	C06032	ko00290,ko00660,ko01100,ko01210,ko01230
pmb2826	C5H8O5	L-Citramalic acid*	Organic acids	Organic acids	6236-09-5	1	2225100	2030000	2140300	1671000	1819000	1948600	1.6157	0.0366171	0.435528	0.850392	-0.233799	1530900	1330800	1348300	1400500	1268800	1305300	0.840468	0.36596	0.706079	0.944086	-0.0830106	969850	904120	895970	961340	1087800	1088300	1.27983	0.0816418	0.30684	1.13267	0.179733	C02614	ko00660,ko01100
mws2213	C9H8O2	Cinnamic acid	Phenolic acids	Phenolic acids	140-10-3	3	17528	22131	26377	76686	58265	87731	1.83885	0.0191617	0.351284	3.37213	1.75366	15983	9167.2	21638	33435	33201	35743	1.49068	0.0307257	0.258864	2.18814	1.1297	9866	15762	10824	10708	14524	22377	0.688017	0.408649	0.658922	1.30607	0.385236	C00423	ko00130,ko00360,ko00940,ko00998,ko01100,ko01110
pme3154	C6H12O4	Mevalonic acid	Organic acids	Organic acids	150-97-0	3	3909100	3860700	3698400	3375000	3661400	3448700	1.60827	0.0416955	0.458197	0.914276	-0.129298	3597100	3534300	3403800	3234000	3271900	3127200	1.58591	0.015769	0.19442	0.914373	-0.129146	3252100	3330600	3346800	3129200	3394000	3543100	0.270739	0.746025	0.882142	1.01378	0.0197405	C00418	ko00900,ko01100,ko01110
MWSmce698	C10H12O	2',4'-Dimethylacetophenone	Others	Others	89-74-7	3	760260	878410	780160	626100	759240	731170	1.30871	0.139179	0.628803	0.875014	-0.192622	830990	711130	800080	660770	827230	782150	0.355914	0.717183	0.898478	0.969238	-0.0450766	837110	706180	704170	705510	734120	642990	0.763264	0.35799	0.621756	0.926655	-0.109896	--	--
mws0262	C4H6O6	L-Tartaric acid	Organic acids	Organic acids	87-69-4	1	8536100	7984900	9247200	9534200	9066300	10081000	1.38034	0.110141	0.57935	1.11306	0.154529	12287000	11267000	11010000	12556000	10600000	11127000	0.160799	0.901262	0.969251	0.99187	-0.0117768	9631000	10478000	8834400	9873800	11806000	12825000	1.10939	0.153909	0.408404	1.19215	0.253563	C00898	ko00630,ko01100
MWSmce283	C9H10O2	4'-Hydroxypropiophenone	Phenolic acids	Phenolic acids	70-70-2	3	23692	25653	33611	31473	39711	32437	1.25924	0.161415	0.663431	1.24911	0.320898	28620	40791	31303	28875	32973	25711	0.791218	0.374159	0.709845	0.869383	-0.201937	27548	33802	35041	31509	27044	33288	0.380229	0.637798	0.815188	0.952796	-0.0697601	C13342	--
pmf0420	C9H10O2	Benzyl acetate	Organic acids	Organic acids	140-11-4	3	529720	623090	672230	690460	1229700	728560	1.22833	0.251608	0.753723	1.45132	0.537367	910500	703050	768730	686840	855370	636960	0.660171	0.494305	0.787554	0.914741	-0.128564	763140	1030600	766880	666720	877640	823190	0.453543	0.589097	0.785722	0.9246	-0.113098	C15513	--
MWSmce363	C8H8O3	2,5-Dihydroxyacetophenone	Phenolic acids	Phenolic acids	490-78-8	3	44355	49481	25471	26117	41142	52309	0.0229411	0.993804	1	1.00219	0.00315264	47947	41162	61285	59150	57040	110250	1.07356	0.27986	0.63104	1.50565	0.590382	75274	92188	73437	87620	78745	74644	0.0207449	0.996162	0.998581	1.00046	0.000658617	--	--
MWSmce370	C8H8O3	4-Hydroxyphenylacetic acid*	Phenolic acids	Phenolic acids	156-38-7	3	13509	16501	19541	28541	27033	27784	1.76838	0.0181838	0.351284	1.68227	0.750406	20885	21562	20999	19740	25327	21009	0.396958	0.656767	0.870336	1.04145	0.0585971	26761	26136	22528	27503	27061	19998	0.136869	0.923571	0.979643	0.988558	-0.0166022	C00642	ko00350,ko00360,ko01100
MWS1846	C8H8O3	Phenoxyacetic acid	Phenolic acids	Phenolic acids	122-59-8	3	9135.2	17666	6185.7	37970	25182	12394	1.29052	0.185433	0.680053	2.29018	1.19546	5759.4	10447	8103.2	16324	6934	36961	1.01528	0.308739	0.650282	2.47717	1.30869	24144	19287	27682	9237.5	21190	17395	1.01589	0.153156	0.408404	0.672486	-0.572424	C02181	--
mws0458	C8H8O3	Vanillin; 4-Hydroxy-3-Methoxybenzaldehyde	Phenolic acids	Phenolic acids	121-33-5	3	214440	205500	126190	237870	213990	116430	0.0717612	0.882139	0.959622	1.04058	0.0573829	193810	247730	137170	196370	250980	296560	0.944576	0.271087	0.618665	1.28546	0.362288	356970	236400	240750	181290	238260	221730	1.00355	0.240752	0.502099	0.76881	-0.379301	C00755	ko00998,ko01100,ko01110
MWS2058	C8H8O3	3-Methylsalicylic Acid	Phenolic acids	Phenolic acids	83-40-9	3	212770	286210	284050	82853	339120	238280	0.682554	0.645447	0.915812	0.843203	-0.246049	222780	252070	288010	162670	170730	95243	1.45407	0.023743	0.235335	0.561889	-0.831642	396680	547650	618560	332930	373070	437290	1.13029	0.153559	0.408404	0.731523	-0.451025	C14088	--
MWS4301	C8H8O3	3-hydroxyphenylacetic acid*	Phenolic acids	Phenolic acids	621-37-4	3	16019	23501	15243	15510	24775	39074	0.874821	0.357331	0.831658	1.44914	0.535192	15757	20529	19000	33054	25790	23489	1.46402	0.069878	0.351273	1.48922	0.574557	25997	25097	20270	24591	21992	14001	0.720241	0.394501	0.652258	0.848943	-0.23626	C05593	ko00350,ko00360,ko01100
MWSmce040	C8H8O3	Isovanillin	Phenolic acids	Phenolic acids	621-59-0	3	353430	504980	289620	647360	640840	880920	1.62952	0.0304493	0.39467	1.88943	0.91795	687380	595460	543620	815530	952930	930080	1.59825	0.00826577	0.170545	1.47747	0.563129	426110	418260	446910	744980	793930	896870	1.5938	0.0112731	0.149962	1.88633	0.915582	--	--
MWS5185	C8H8O3	2',4'-Dihydroxyacetophenone	Phenolic acids	Phenolic acids	89-84-9	3	9236	8354.5	13005	14589	10166	11706	0.929286	0.368205	0.831658	1.19171	0.253035	11903	13112	15314	12045	14233	5380.1	0.804454	0.395908	0.723507	0.784996	-0.349243	7807.3	10021	11055	10506	9699.2	11769	0.679584	0.422952	0.668131	1.10701	0.146673	C03663	--
Hmbn002645	C8H8O3	3,4-Dihydroxyacetophenone	Phenolic acids	Phenolic acids	1197-09-7	3	9912.6	7169.5	6403	6113.9	7651.8	7101.2	0.65938	0.510978	0.871076	0.888517	-0.170529	6858.5	7926.9	4426.2	7343.7	8500.9	7158.3	0.851969	0.350371	0.695266	1.19734	0.259838	7226.2	10753	8323.1	8568.8	8551.3	8793	0.0173952	0.912437	0.976389	0.985203	-0.0215073	C10675	--
MWS1962	C10H16O	cis-Citral	Organic acids	Organic acids	5392-40-5	3	860400	873410	827260	881230	883260	858480	1.02436	0.279191	0.756734	1.02417	0.0344546	911310	906240	839850	888050	881170	862610	0.297211	0.753354	0.909993	0.990378	-0.0139491	892840	851000	830340	972930	957480	869110	1.14764	0.131844	0.380841	1.08754	0.121067	C09847	ko01110
mws0444	C7H7NO3	3-Aminosalicylic acid	Phenolic acids	Phenolic acids	570-23-0	3	48620	45422	31535	23773	32536	53961	0.58669	0.654781	0.915812	0.878107	-0.187532	41148	31038	42095	46094	36981	36440	0.310267	0.730939	0.905667	1.0458	0.0646061	52411	61691	31365	68234	44568	33109	0.0172382	0.991902	0.996832	1.00305	0.00439674	--	--
mws0183	C7H6O4	3,4-Dihydroxybenzoic acid (Protocatechuic acid)*	Phenolic acids	Phenolic acids	99-50-3	3	480490	463460	382100	478370	634870	802850	1.36574	0.161523	0.663431	1.44496	0.53103	419760	472700	543350	742020	522360	725480	1.3386	0.102978	0.430745	1.38588	0.470802	349850	568000	409280	576710	629350	702810	1.25561	0.0767572	0.298429	1.43834	0.524409	C00230	ko01100,ko01110
mws0885	C7H6O4	2,4-Dihydroxybenzoic acid*	Phenolic acids	Phenolic acids	89-86-1	3	466640	406360	389340	959820	911350	1078700	1.87528	0.00248181	0.228101	2.33683	1.22455	659040	681270	521710	1276400	1477800	1275400	1.68985	0.00141725	0.0651292	2.1641	1.11377	543360	399470	451140	1086300	948410	898240	1.55852	0.00249861	0.0711123	2.10403	1.07315	--	--
mws0639	C7H6O4	2,3-Dihydroxybenzoic Acid*	Phenolic acids	Phenolic acids	303-38-8	3	644830	548780	467310	644970	715770	1035000	1.35818	0.166954	0.663431	1.44242	0.528489	496150	525380	718380	862850	588090	803090	1.08744	0.192326	0.563381	1.29549	0.373494	447190	688630	443200	726580	821400	899590	1.32685	0.0489466	0.248023	1.55006	0.632321	C00196	ko01110
mws0180	C7H6O4	2,5-Dihydroxybenzoic acid; Gentisic Acid*	Phenolic acids	Phenolic acids	490-79-9	3	249180	255050	189930	261600	316940	438060	1.35204	0.1644	0.663431	1.4645	0.550412	240530	237310	315510	386550	254080	321390	0.912647	0.297632	0.639106	1.2126	0.278109	189950	315940	205920	328400	313030	412440	1.21445	0.0896782	0.32037	1.48055	0.566133	C00628	ko00350,ko01100
MWSmce663	C8H10O3	Vanillyl alcohol	Phenolic acids	Phenolic acids	498-00-0	3	46478	40700	55446	27257	35329	49665	1.06746	0.275908	0.754262	0.787041	-0.345488	35824	34418	47430	29512	31196	26817	1.38361	0.12496	0.47156	0.743805	-0.427004	45247	41524	47987	37582	34468	39354	1.38362	0.0329453	0.220581	0.826697	-0.27457	--	--
MWSmce264	C8H10O3	Hydroxytyrosol	Phenolic acids	Phenolic acids	10597-60-1	3	703340	564260	477890	716630	693670	636810	1.11774	0.261943	0.754262	1.1728	0.229957	499470	480080	488340	608630	693760	688500	1.67573	0.0205428	0.225747	1.35629	0.43967	530290	557880	555080	679250	719040	609820	1.43956	0.053753	0.257556	1.22204	0.289286	--	--
Jmwp002208	C8H10O3	3,4-dihydroxy phenylethanol	Phenolic acids	Phenolic acids	-	3	51828	44943	57636	63700	60938	41579	0.387972	0.650857	0.915812	1.07649	0.10633	125280	106300	87361	98343	89315	75590	1.04325	0.234855	0.577708	0.825381	-0.276867	161420	195320	140790	148270	144010	185430	0.252502	0.765378	0.896636	0.960163	-0.0586484	--	--
pme2165	C5H4N2O4	Orotic acid (Vitamin B13)	Others	Vitamin	65-86-1	3	787210	825650	810410	708880	675350	885680	0.748163	0.516815	0.872287	0.936714	-0.0943201	739440	615910	733930	846050	731890	740520	0.977163	0.234203	0.577551	1.10969	0.150161	495330	485820	398440	519410	492210	568530	1.04634	0.16087	0.417024	1.14538	0.195822	C00295	ko00240,ko01100,ko01240
MWS0980	C5H6N2O4	L-Dihydroorotic Acid	Organic acids	Organic acids	5988-19-2	3	1667.5	1682.1	1615.4	2095.1	2398.2	1884.5	1.64024	0.0847118	0.525473	1.28455	0.361265	1007.3	1027.5	1480.7	2454.6	1836.9	2766.5	1.56639	0.0299793	0.258328	2.00768	1.00553	1403.6	1625.1	1420	2323.7	2095.1	2556	1.5347	0.0107824	0.147311	1.56783	0.648768	C00337	ko00240,ko01100,ko01240
Lmbn001467	C7H13NO3	5-Acetamidopentanoic Acid	Organic acids	Organic acids	1072-10-2	3	149860	140470	138250	147810	152770	167520	1.31883	0.144651	0.644147	1.09221	0.127252	130100	131780	126670	151210	115180	131530	0.189323	0.793617	0.928373	1.02412	0.0343782	133150	165890	126250	124520	155710	149780	0.0969739	0.924411	0.979643	1.0111	0.0159233	C03087	ko00310,ko01100
Zmdp000917	C6H13N3O2	δ-Guanidinovaleric acid	Organic acids	Organic acids	462-93-1	3	84316	111370	132360	74770	114640	106400	0.527126	0.592407	0.904718	0.901733	-0.149227	133240	75234	128970	106650	96456	65233	0.751248	0.370523	0.70889	0.79521	-0.330591	104190	103590	95280	78880	90611	90413	1.32511	0.0451355	0.239556	0.857599	-0.221625	--	--
pme2589	C6H8O5	2-Oxoadipic acid	Organic acids	Organic acids	3184-35-8	3	22977	17544	23851	16912	26257	25246	0.263388	0.726789	0.926913	1.06281	0.0878794	35603	22188	30533	28937	30634	20670	0.446878	0.618478	0.864843	0.908485	-0.138466	8029.7	21415	23446	21858	46512	31818	1.05246	0.152034	0.408404	1.89425	0.921624	C00322	ko00300,ko00310,ko00380,ko01100,ko01110,ko01210,ko01230,ko01240
Lmbn002072	C7H12O4	2-Propylsuccinic acid*	Organic acids	Organic acids	618-57-5	3	78650	122060	108880	138940	129130	180290	1.42643	0.0871525	0.525473	1.44824	0.534299	108950	121560	127040	88721	105660	72077	1.37075	0.0682897	0.351273	0.745233	-0.424237	134160	138700	122640	114280	116420	115180	1.41681	0.0719869	0.294439	0.874539	-0.193406	C16657	--
Zmjn001813	C7H12O4	Pimelic acid*	Organic acids	Organic acids	111-16-0	3	121750	105340	79158	116890	130040	155840	1.28286	0.129679	0.615518	1.31518	0.395256	83606	103770	100310	87607	102760	88152	0.288049	0.721563	0.901731	0.968135	-0.0467193	72861	112260	122000	103770	91438	109690	0.065265	0.966404	0.991066	0.992762	-0.0104805	C02656	ko00780,ko01100,ko01240
pmf0440	C10H10O2	4-MethoxycinnaMaldehyde	Phenolic acids	Phenolic acids	1963-36-6	3	145050	126680	84962	124200	147350	185190	1.02302	0.25532	0.753723	1.28049	0.356694	174620	142280	193070	172940	215090	133270	0.0418066	0.900018	0.969029	1.02222	0.0317015	115700	188890	158710	188870	128320	184820	0.345818	0.678097	0.838088	1.08355	0.115769	C10475	--
Lmmn001643	C9H8O3	2-Hydroxycinnamic acid*	Phenolic acids	Phenolic acids	583-17-5	3	6728600	6523000	6205300	5958100	5274900	4790700	1.5623	0.0598311	0.480493	0.823548	-0.280075	6046800	6606900	6672400	5727700	5243000	5721600	1.49249	0.0281725	0.249134	0.863718	-0.211368	5446400	5433600	5251300	6261500	6704900	6008600	1.49123	0.0337937	0.223657	1.17628	0.234237	C01772	ko00360,ko00940,ko01100,ko01110
mws0159	C9H8O3	Phenylpyruvic acid	Organic acids	Organic acids	156-06-9	3	2252100	2415800	2213000	2204300	2247700	2241300	0.857937	0.421223	0.843692	0.972736	-0.0398796	1221200	1344300	1528800	1428500	1370000	1459100	0.550668	0.610354	0.864843	1.03988	0.0564236	1569800	1330900	1344000	1161100	1314100	1353600	0.939557	0.232143	0.499019	0.902019	-0.14877	C00166	ko00360,ko00400,ko00960,ko01100,ko01110,ko01210,ko01230
Lmbn002648	C9H8O3	α-Hydroxycinnamic Acid*	Phenolic acids	Phenolic acids	5801-57-0	3	7417800	6527600	6734600	5512200	6097100	5451800	1.67795	0.0262821	0.389865	0.825005	-0.277526	6471100	7538900	6568400	6571900	5240500	5134500	1.27183	0.108898	0.440939	0.823529	-0.280109	6416600	5896300	5869800	5776500	6813800	5147600	0.279962	0.796277	0.910675	0.975537	-0.0357312	C02763	ko00360,ko01100
MWSCX015	C9H8O3	Caffeic aldehyde	Phenolic acids	Phenolic acids	141632-15-7	3	1141900	1359000	1301800	1578200	959400	1203300	0.18163	0.922263	0.974303	0.983748	-0.0236387	905570	1054100	1216600	1278200	1104300	948600	0.340735	0.713519	0.897409	1.04875	0.0686651	982190	1153700	941420	1039100	858720	947220	0.697692	0.407693	0.658922	0.924522	-0.113221	C10945	ko00940,ko01110
MWSmce248	C9H8O3	3-Hydroxycinnamic Acid*	Phenolic acids	Phenolic acids	14755-02-3	3	5959800	6074000	5985300	4322400	4576200	4317700	1.89143	0.000851722	0.130129	0.733461	-0.447209	5066900	4304100	5628300	4974400	3929500	4614400	0.776285	0.374231	0.709845	0.901262	-0.149981	4654300	5328200	4737900	4896000	5510100	5032100	0.640834	0.445052	0.68381	1.04876	0.0686877	C12621	ko00360,ko01100
MWS5238	C10H12O2	4-Phenylbutyric acid	Organic acids	Organic acids	1821-12-1	3	248570	252570	239930	369520	388800	217350	1.03978	0.285734	0.762207	1.31657	0.396783	442510	468020	456030	680600	644060	629150	1.72319	0.00168198	0.0708536	1.42973	0.515741	396590	353910	364340	405110	493550	425180	1.26318	0.10444	0.34112	1.18747	0.247892	--	--
MWSmce712	C10H12O2	Ethyl phenylacetate	Phenolic acids	Phenolic acids	101-97-3	3	91670	101840	94676	123820	91673	127300	1.15645	0.245844	0.753723	1.18949	0.250337	121140	109260	125020	112840	112690	151680	0.413711	0.641575	0.870336	1.06131	0.0858431	113000	127350	104050	154320	126990	169490	1.27302	0.0848629	0.314272	1.30894	0.388402	--	--
Lmmn004032	C11H16O	Cis-Jasmone	Others	Others	488-10-8	3	24160	28428	17511	23950	26622	12956	0.443996	0.699473	0.92079	0.906261	-0.142001	20760	21975	21320	20549	19357	20436	1.32078	0.075357	0.357811	0.942034	-0.0861487	14478	21764	22676	14114	22339	14132	0.567952	0.50248	0.728526	0.858566	-0.219999	C08490	--
pme3083	C8H7NO3	2-(Formylamino)benzoic acid	Phenolic acids	Phenolic acids	3342-77-6	3	798780	1171600	866070	921670	594790	869760	0.825209	0.383294	0.831658	0.84127	-0.249359	929230	804070	950190	800130	817070	635720	1.20404	0.127013	0.475593	0.839548	-0.252314	867040	961850	816350	1000300	958020	970650	1.16357	0.148216	0.406211	1.10726	0.146995	C05653	ko00380,ko01100
pme0282	C8H6O4	Phthalic acid	Phenolic acids	Phenolic acids	88-99-3	3	38802	52757	49014	28992	46034	61926	0.27844	0.915443	0.973599	0.974241	-0.0376492	48995	31255	43231	48991	48930	50846	1.03219	0.246937	0.594412	1.20478	0.268765	55228	40614	62335	51154	51404	60593	0.261195	0.831085	0.933586	1.03145	0.044668	C01606	ko01100,ko02010
mws1382	C9H10O3	4'-Hydroxy-3'-methoxyacetophenone (Acetovanillone)	Phenolic acids	Phenolic acids	498-02-2	3	30678	34644	44600	37734	24457	24903	1.03511	0.274229	0.754262	0.792325	-0.335835	42896	45791	33054	33158	30079	63270	0.0208193	0.898365	0.968281	1.03915	0.0554021	40356	24510	34577	46829	44503	53406	1.27055	0.0617128	0.274853	1.45549	0.541502	C11380	--
MWS1839	C9H10O3	Ethylparaben	Phenolic acids	Phenolic acids	120-47-8	3	45406	37641	26143	34151	31528	22315	0.848065	0.3573	0.831658	0.80588	-0.311364	33107	33392	30985	28550	25866	25185	1.60195	0.011614	0.183237	0.816555	-0.292379	23331	26552	18979	21261	18077	21064	0.800611	0.333026	0.596857	0.877146	-0.189112	--	--
mws0467	C9H10O3	3-(4-Hydroxyphenyl)-propionic acid	Phenolic acids	Phenolic acids	501-97-3	3	216880	207150	183020	176600	159750	170850	1.58594	0.061395	0.480493	0.835516	-0.259261	64621	61533	58146	33456	45587	55710	1.28456	0.114558	0.447077	0.731161	-0.451739	36739	72512	44135	25506	42653	44985	0.768207	0.358842	0.621756	0.737642	-0.439007	C01744	--
MWSmce537	C9H10O3	Veratraldehyde	Phenolic acids	Phenolic acids	120-14-9	3	104600	71357	52645	60013	79598	71665	0.222308	0.749198	0.926913	0.924209	-0.113709	51875	92940	56590	82072	69270	44504	0.0798165	0.918709	0.969992	0.972399	-0.0403798	62435	78621	59186	67470	74853	89768	0.84412	0.299112	0.552088	1.15905	0.212946	C02201	--
pme3381	C9H10O3	3-Hydroxyphenylacetic Acid Methyl Ester	Phenolic acids	Phenolic acids	42058-59-3	3	6803.5	10576	11422	17242	10498	8967.2	0.79612	0.429456	0.853006	1.27449	0.349919	13150	13919	14950	9301.8	13413	12656	1.04838	0.214678	0.571156	0.841781	-0.248483	17946	25412	21987	14911	25368	20855	0.339997	0.726897	0.870726	0.935557	-0.0961019	--	--
Lmrn003000	C9H10O3	2-Hydroxy-3-phenylpropanoic acid	Phenolic acids	Phenolic acids	7326-19-4	3	112630	112430	88898	105710	87587	105980	0.415836	0.650317	0.915812	0.953239	-0.0690902	134000	124360	105920	138420	122390	134220	0.810287	0.356245	0.700707	1.08441	0.116914	142640	131670	138840	136440	119100	129590	0.990744	0.205736	0.468374	0.93218	-0.10132	C05607	ko00360,ko00960,ko01100
pmn001681	C10H14O2	1-(4-Methoxyphenyl)-1-propanol	Phenolic acids	Phenolic acids	5349-60-0	3	331690	409330	492470	413840	499380	378050	0.341249	0.760413	0.926913	1.04684	0.0660447	492060	371810	381820	445070	524810	417540	0.747471	0.4014	0.72467	1.11378	0.155459	439440	498930	478730	454300	478360	505310	0.247751	0.776374	0.898071	1.01473	0.021092	--	--
NK10253223	C8H9NO3	2-Amino-3-methoxybenzoic acid	Phenolic acids	Phenolic acids	3177-80-8	3	614050	521850	618250	319950	696620	700320	0.309396	0.931756	0.977268	0.978759	-0.0309745	520220	528070	546390	1110900	1121600	583330	1.33645	0.148802	0.486856	1.76576	0.820293	518380	523360	518990	1236800	1191000	1062000	1.60789	0.00652009	0.109863	2.236	1.16092	C05831	ko00380
Zmjp000624	C8H9NO3	Pyridoxal	Others	Vitamin	66-72-8	3	980830	971670	851790	404800	1157500	1109400	0.432562	0.873567	0.957892	0.952719	-0.0698775	779210	791720	939900	1499000	1832000	821450	1.16724	0.204234	0.567897	1.65382	0.725798	792500	852950	842800	1919900	1974800	1832200	1.61406	0.000272938	0.0321706	2.30158	1.20262	C00250	ko00750,ko01100,ko01240
mws2125	C3H5O6P	Phosphoenolpyruvate	Organic acids	Organic acids	138-08-9	3	4550400	4349300	3929500	2357700	2037300	2347100	1.86361	0.00183923	0.189888	0.525528	-0.928161	2418100	2263500	2581600	1240400	1592000	1076700	1.63309	0.00612699	0.155218	0.538206	-0.893769	1384100	1633500	1421200	799770	939260	1339900	1.24405	0.0894913	0.32037	0.69364	-0.527741	C00074	ko00010,ko00020,ko00400,ko00440,ko00620,ko00710,ko00998,ko01100,ko01110,ko01200,ko01230,ko01240
pme2598	C8H8O4	3,4-Dihydroxybenzeneacetic acid	Phenolic acids	Phenolic acids	102-32-9	3	218700	208640	132990	132800	216960	346510	0.454264	0.555949	0.890752	1.24261	0.31337	145890	108820	271820	294560	147170	264420	0.74466	0.420792	0.738578	1.34114	0.423459	121520	297860	91273	166750	227320	271250	0.709278	0.523905	0.734761	1.30288	0.381705	C01161	ko00350,ko01100
pme1292	C8H8O4	Homogentisic acid	Phenolic acids	Phenolic acids	451-13-8	3	1062300	1021400	831690	1242000	999300	973420	0.7918	0.421865	0.843692	1.10267	0.141004	1249500	1269500	1171200	1821900	1661500	2005100	1.67186	0.0192473	0.213835	1.48732	0.572713	1441800	1120600	1438300	1736100	1522500	1186200	0.54768	0.490186	0.720317	1.11101	0.151866	C00544	ko00130,ko00350,ko01100,ko01240
MWS3136	C8H8O4	4-Methoxysalicylic Acid	Phenolic acids	Phenolic acids	2237-36-7	3	695370	639040	378010	553040	411530	222700	0.983444	0.269879	0.754262	0.693329	-0.528389	688880	497710	517690	345820	293790	308880	1.63518	0.0460209	0.312263	0.556534	-0.845458	2032400	189760	169630	169420	113040	83096	0.963222	0.388264	0.64668	0.152838	-2.70993	--	--
MWSmce501	C8H8O4	Protocatechuic Acid Methyl Ester	Phenolic acids	Phenolic acids	2150-43-8	3	126580	293640	166780	60684	295900	496450	0.139196	0.565916	0.898181	1.45321	0.539243	200400	414110	684860	154370	518960	107610	0.806343	0.41746	0.735283	0.601014	-0.734529	639910	990110	756620	661820	681640	1062200	0.00373026	0.971465	0.992488	1.00797	0.0114518	--	--
NK10252689	C7H7NO4	2-Methoxy-5-nitrophenol	Phenolic acids	Phenolic acids	636-93-1	3	24728	20394	22108	20360	17736	15659	1.44918	0.0729411	0.485154	0.799569	-0.322706	17051	20366	19112	12558	20178	19849	0.453593	0.66089	0.872272	0.930231	-0.10434	24983	21149	14220	23594	19046	21665	0.374409	0.72811	0.871147	1.0655	0.0915293	C17385	--
pme1383	C8H11NO3	Pyridoxine	Others	Vitamin	65-23-6	1	2962600	2310400	2565900	2160400	2250000	2020300	1.47662	0.119695	0.598941	0.820357	-0.285675	1002700	960980	770700	4435700	4350100	4749800	1.73307	7.65484e-05	0.0150778	4.95015	2.30747	736880	751720	813750	3859300	4011000	3663800	1.61716	0.000620668	0.0392185	5.00971	2.32473	C00314	ko00750,ko01100,ko01240
pme3186	C3H7O6P	DL-Glyceraldehyde-3-phosphate	Organic acids	Organic acids	591-59-3	3	77864	78364	88779	67422	89185	50226	0.948362	0.378078	0.831658	0.844192	-0.244357	49748	40596	76382	49120	59568	30104	0.568896	0.537586	0.812405	0.832456	-0.264555	26813	48575	30455	41891	58246	35264	0.778944	0.362228	0.624935	1.27926	0.355313	C00661	--
mws0024	C7H6O5	Gallic acid	Phenolic acids	Phenolic acids	149-91-7	3	507170	366550	306670	303470	244250	181190	1.4293	0.110582	0.57935	0.617516	-0.695451	257270	285010	202290	375400	264220	242220	0.741911	0.40472	0.72677	1.18436	0.244109	138730	114190	119540	252600	251110	206520	1.56151	0.00746285	0.116076	1.90686	0.931201	C01424	--
ML10176345	C7H8O5	3-Dehydroshikimic acid	Organic acids	Organic acids	2922-42-1	3	40055	47240	43433	102520	81139	164930	1.73349	0.100847	0.555392	2.66652	1.41496	66129	60047	48754	86405	79992	69056	1.38664	0.0483418	0.321621	1.34598	0.428661	66276	66887	68833	112940	92251	99331	1.55086	0.0284902	0.212724	1.50756	0.59222	C02637	ko00400,ko01100,ko01110,ko01230,ko01240
Lmbn003524	C9H16O3	9-Oxononanoic acid	Organic acids	Organic acids	2553-17-5	3	10005	31235	14704	22653	28796	10580	0.274314	0.820843	0.933169	1.10877	0.148959	13525	39252	10587	19074	18451	16356	0.031227	0.762032	0.913184	0.850341	-0.233887	10733	17457	17159	18831	12931	20655	0.527997	0.502643	0.728526	1.15586	0.208964	C16322	ko00592,ko01110
Zmgn004439	C10H20O2	Decanoic acid	Organic acids	Organic acids	334-48-5	3	8690.8	8761.6	8350.6	8560.9	9439.2	9762	1.21202	0.203023	0.700532	1.07593	0.105578	9991.1	7943.3	7381.5	9133.2	9912.7	7271	0.228383	0.77963	0.921879	1.03954	0.0559458	8514	7804.4	8520	7833.6	7574	7443.3	1.26542	0.0901864	0.320778	0.919983	-0.120321	C01571	ko00061,ko01100
pme3009	C6H6O6	Trans-Citridic acid	Organic acids	Organic acids	4023-65-8	3	3745200	3978500	3463300	3806100	3824200	3145300	0.488611	0.640102	0.915812	0.963225	-0.054055	3986900	3916300	3365400	3553000	3867200	3637700	0.253845	0.769096	0.919097	0.981302	-0.0272309	3994400	4176300	4102100	4123100	4279400	3736900	0.236534	0.81388	0.923803	0.98913	-0.0157673	C02341	ko00660,ko01100
MA10039492	C6H6O6	Dehydroascorbic acid	Others	Vitamin	490-83-5	2	166760	201270	201430	431360	311840	211180	1.42642	0.177812	0.675819	1.67594	0.744969	371240	326860	384390	598080	560620	802070	1.6143	0.0533439	0.332906	1.81135	0.857067	282950	458390	289410	468580	528580	433370	1.1637	0.131467	0.380841	1.38785	0.472855	C05422	ko00053,ko00480,ko01100
Lmgn002184	C7H10O5	2-Oxoheptanedionic acid	Organic acids	Organic acids	17126-90-8	3	107980	71181	78176	69268	48124	72864	1.20158	0.186493	0.680053	0.739326	-0.435717	87338	82255	114350	110650	135180	105440	1.13572	0.173193	0.535468	1.23711	0.306979	76669	126530	106510	120360	100430	99716	0.249202	0.837152	0.934173	1.03486	0.0494381	C16588	ko01100,ko01210,ko01240
mws0154	C7H10O5	Shikimic acid	Organic acids	Organic acids	138-59-0	3	15808	15686	15747	109070	118070	109980	1.90209	0.000873794	0.130129	7.13617	2.83515	141300	86717	49019	136940	86612	87775	0.428293	0.738539	0.908657	1.12378	0.168357	70943	46246	67493	118270	196110	180880	1.49607	0.0385609	0.229833	2.68169	1.42314	C00493	ko00400,ko01100,ko01110,ko01230,ko01240
Lmgn002091	C7H10O5	2-Methyl-3-oxoadipic acid	Organic acids	Organic acids	-	2	91846	76353	70836	54191	60239	78228	1.22692	0.183004	0.680053	0.805982	-0.31118	99392	111790	85011	92251	115420	76972	0.294098	0.792703	0.928373	0.961005	-0.0573839	74286	140260	126360	126000	95956	131890	0.226584	0.862514	0.949893	1.03796	0.0537476	C18307	--
Lmgn002555	C8H14O4	2-Propylglutaric acid	Organic acids	Organic acids	32806-62-5	3	10551000	10284000	9616700	9953300	10119000	10440000	0.0605714	0.952529	0.986976	1.00199	0.00286816	11154000	10935000	12298000	10355000	9505100	9054800	1.48866	0.0332354	0.266674	0.840867	-0.25005	14421000	14247000	13757000	12114000	12651000	13768000	1.24778	0.101701	0.337115	0.908262	-0.13882	C16658	--
mws0242	C8H14O4	Suberic Acid	Organic acids	Organic acids	505-48-6	3	148970	163660	155330	162710	138300	127770	0.963874	0.337102	0.827514	0.916275	-0.126148	250340	174740	196360	173520	210750	179090	0.632575	0.499847	0.78837	0.90654	-0.141558	221710	206650	170400	192960	185730	186640	0.504512	0.541601	0.745993	0.944168	-0.0828846	C08278	--
Hmfn000531	C6H8O6	L-Ascorbic acid (Vitamin C)	Others	Vitamin	50-81-7	3	201250	103110	81540	57913	119820	152260	0.39239	0.708085	0.924384	0.855126	-0.225792	147940	128870	136370	113800	131480	88660	1.19712	0.155205	0.499719	0.808219	-0.307182	122460	140860	150610	136470	183780	210720	1.04111	0.206622	0.468374	1.28275	0.359244	C00072	ko00053,ko00480,ko01100,ko01110,ko01240
MWSmce690	C6H8O6	Erythorbic Acid; Isoascorbic Acid	Others	Vitamin	89-65-6	3	412110	493710	510640	458560	467560	491460	0.0627095	0.991577	0.999818	1.00079	0.00114029	585460	629580	582710	543660	557650	631200	0.578662	0.532776	0.809391	0.96371	-0.0533287	696910	473440	458680	658820	629840	688440	0.992103	0.26876	0.525563	1.21367	0.279373	--	--
pmb3101	C7H12O5	2-Isopropylmalic Acid*	Organic acids	Organic acids	49601-06-1	3	36499000	34539000	32263000	34473000	34629000	34881000	0.196081	0.870103	0.956167	1.0066	0.00949346	41665000	44131000	46189000	44325000	42594000	45525000	0.123771	0.927324	0.969992	1.00348	0.00500851	53295000	53824000	52430000	55534000	55741000	52899000	0.979332	0.228837	0.495406	1.02899	0.0412261	C02504	ko00290,ko00620,ko01100,ko01110,ko01210,ko01230
Lmbn001754	C7H12O5	3-Isopropylmalic Acid*	Organic acids	Organic acids	921-28-8	3	33566000	33226000	29332000	33218000	37080000	32788000	0.95916	0.294512	0.775394	1.07243	0.10088	39090000	43909000	42374000	42120000	41263000	44998000	0.502284	0.611582	0.864843	1.02399	0.034205	50102000	50211000	48690000	53132000	52568000	51384000	1.42655	0.0193647	0.198205	1.05423	0.0761949	C04411	ko00290,ko01100,ko01110,ko01210,ko01230
Zmgn001448	C7H12O5	2-Propylmalic Acid*	Organic acids	Organic acids	-	3	32026000	31590000	28102000	32129000	33721000	31927000	1.10232	0.241792	0.753723	1.06606	0.0922902	39321000	40581000	41234000	41257000	39357000	43443000	0.619272	0.512802	0.799113	1.02411	0.0343755	49263000	50108000	49190000	52039000	51095000	48645000	0.719545	0.402189	0.656888	1.02166	0.0309168	C05994	ko00620
pmf0367	C9H6O4	5,7-Dihydroxychromone	Others	Others	31721-94-5	3	128910	64718	96066	187950	167180	225740	1.63816	0.0185923	0.351284	2.00512	1.00369	128710	84819	126710	195300	201760	148050	1.41314	0.0382757	0.288781	1.60214	0.679999	125600	98726	127250	262080	239960	219980	1.56554	0.00169548	0.0687328	2.05367	1.0382	C09001	--
Hmsp003093	C9H6O4	3,7-Dihydroxychromen-4-one	Others	Others	-	3	4923400	5677800	5645500	13177000	9021700	9097300	1.76935	0.0631776	0.48122	1.9263	0.945832	5342300	4637300	4699100	13223000	10075000	12531000	1.70269	0.0140564	0.191315	2.44088	1.2874	3734500	4419400	5843500	11449000	11016000	10068000	1.54424	0.00211037	0.0711123	2.32422	1.21674	--	--
Lmgn000242	C6H10O6	4,5,6-Trihydroxy-2-oxohexanoic acid	Organic acids	Organic acids	56742-44-0	3	44663	53509	35392	37666	27392	48568	0.745	0.456257	0.863191	0.850723	-0.233238	46453	49136	61138	54616	44787	51194	0.291603	0.72544	0.905457	0.960887	-0.0575607	55204	71522	68218	62037	66177	88846	0.563367	0.498668	0.727493	1.11345	0.155034	C01216	ko00052,ko01100
mws0009	C10H10O3	Coniferaldehyde	Phenolic acids	Phenolic acids	20649-42-7	3	1089900	1004800	1023600	1696800	1176700	792950	0.500069	0.558118	0.89226	1.17578	0.233624	2107500	2233800	1935900	2067900	2573300	2385200	1.02755	0.233893	0.577551	1.11935	0.162665	1777600	1489500	1426400	983200	1263700	960270	1.40085	0.0276544	0.212724	0.683322	-0.549363	C02666	ko00940,ko01100,ko01110
pmb2795	C10H10O3	4-Methoxycinnamic acid	Phenolic acids	Phenolic acids	830-09-1	3	6008.1	5309.7	3659	5924	9776.6	13846	1.39929	0.15914	0.663431	1.97282	0.980263	7214.3	7600.9	8539.8	18721	13616	13420	1.63944	0.0440737	0.305195	1.9592	0.970261	3677.1	10623	5608.5	15870	16272	15374	1.35928	0.0451097	0.239556	2.38671	1.25502	--	--
mws2212	C9H8O4	Caffeic acid	Phenolic acids	Phenolic acids	331-39-5	2	1234200000	1212000000	1358700000	1116300000	1248400000	1201900000	1.06685	0.256818	0.753723	0.93737	-0.0933091	1248300000	1150400000	1276600000	1238900000	1142300000	1128200000	0.838893	0.345463	0.6929	0.954861	-0.0666376	1099700000	1090900000	1048500000	1209100000	1149400000	1100100000	1.16592	0.13123	0.380841	1.06777	0.0945952	C01197	ko00940,ko01100,ko01110
mws0093	C10H12O3	Coniferyl alcohol	Phenolic acids	Phenolic acids	458-35-5	3	29955	23528	17515	37360	35022	38704	1.57725	0.0551517	0.480493	1.56464	0.645827	24129	23542	26544	49646	32808	48843	1.55788	0.0701851	0.351273	1.76914	0.823051	33225	53447	17555	28878	37315	32666	0.0904857	0.88089	0.960712	0.948497	-0.0762848	C00590	ko00940,ko00998,ko01100,ko01110
MWS2070	C10H12O3	Propyl 4-hydroxybenzoate	Phenolic acids	Phenolic acids	94-13-3	3	182630	192080	189500	184870	186690	187220	0.56368	0.590881	0.904718	0.990376	-0.0139519	176970	168050	166280	146350	193610	178980	0.0869695	0.874056	0.959429	1.01494	0.0213977	178770	175770	160500	157030	171180	153460	0.938991	0.228492	0.495406	0.935209	-0.0966394	--	--
MWSmce517	C11H16O2	Olivetol	Phenolic acids	Phenolic acids	500-66-3	3	16185	11495	10193	13332	13221	10484	0.0523754	0.900248	0.968246	0.977926	-0.0322025	14054	10583	11851	12836	15111	13038	0.892992	0.302142	0.644443	1.12325	0.167674	10297	7807.3	11301	9737.9	11356	12513	0.766374	0.34995	0.611053	1.14289	0.192681	--	--
Hmtn001288	C9H10O4	Methyl 2,4-dihydroxyphenylacetate	Phenolic acids	Phenolic acids	67828-42-6	3	292790	270880	227270	353660	282780	219300	0.400434	0.653095	0.915812	1.08193	0.113604	222820	178480	249670	247430	221040	187380	0.0531333	0.955051	0.977738	1.0075	0.0107748	152630	112550	94653	97497	148470	97938	0.18386	0.836311	0.934173	0.955735	-0.0653174	--	--
Lmrn001951	C9H10O4	(S)-2-Hydroxy-3-(4-Hydroxyphenyl)Propanoic Acid	Phenolic acids	Phenolic acids	23508-35-2	3	564350	455700	451610	489740	532500	395210	0.329146	0.758469	0.926913	0.963164	-0.0541466	403500	442390	452250	511660	448800	421750	0.723647	0.423349	0.740495	1.06476	0.0905308	423130	427820	437910	423640	488690	466790	0.987694	0.253083	0.510713	1.07003	0.0976524	--	--
mws1350	C9H10O4	Syringaldehyde; 4-Hydroxy-3,5-Dimethoxybenzaldehyde	Phenolic acids	Phenolic acids	134-96-3	3	42028	20411	48474	41774	45702	53529	0.913194	0.363205	0.831658	1.27131	0.346318	68046	53505	67213	52895	75227	70723	0.294481	0.708386	0.897409	1.05341	0.0750606	55156	62073	69721	55700	63235	68289	0.028757	0.987726	0.996832	1.00147	0.00211291	--	--
MWS5206	C9H10O4	Hydroxyphenyllactic acid	Phenolic acids	Phenolic acids	306-23-0	3	327410	374870	279660	459590	362350	311220	0.84033	0.392238	0.831658	1.154	0.206645	282990	289440	281070	308230	285280	215320	0.512201	0.647896	0.870336	0.947663	-0.0775546	164070	181620	146630	167850	105180	121790	1.00514	0.22231	0.488598	0.801958	-0.318401	C03672	--
pme2596	C8H9NO4	4-Pyridoxic acid	Others	Vitamin	82-82-6	3	560910	538050	572090	1006600	879180	1085600	1.86177	0.0165903	0.351284	1.77815	0.830378	535210	550540	519020	1525100	1562700	1590100	1.74314	2.64789e-05	0.00669253	2.915	1.54349	428960	425710	436810	1722300	1841700	1617800	1.61664	0.00242533	0.0711123	4.0123	2.00443	C00847	ko00750,ko01100
MA10002917	C6H4N2O5	2,4-Dinitrophenol	Phenolic acids	Phenolic acids	51-28-5	3	380740	360820	377810	368430	372090	355270	0.822541	0.385533	0.831658	0.978935	-0.0307156	338490	343710	299470	289220	281060	321840	1.08233	0.186745	0.556929	0.908778	-0.138	354320	350650	331190	304620	251200	295530	1.36979	0.0481401	0.247054	0.82164	-0.283423	C02496	--
pme1299	C8H8O5	DL-3,4-Dihydroxymandelic acid	Phenolic acids	Phenolic acids	775-01-9	3	79983	74686	76883	82046	67246	73802	0.563755	0.58711	0.904718	0.963473	-0.0536845	92745	56883	92543	39057	69373	25260	1.23307	0.110527	0.441672	0.552048	-0.857135	69193	48253	41791	35274	31492	36862	1.28381	0.149888	0.406211	0.650778	-0.619762	C05580	ko00350,ko01100
pme0309	C8H8O5	3-O-Methylgallic Acid	Phenolic acids	Phenolic acids	3934-84-7	3	7946.5	4320.2	8612.2	8743.7	7949.5	13214	1.10684	0.230228	0.753723	1.43241	0.518447	11115	3378.5	3637	7758.7	5749.4	4837.2	0.285656	0.9807	0.989381	1.01185	0.0169918	7265.6	6264	8651.4	7662.7	9440.6	3898.8	0.310193	0.840414	0.935747	0.946851	-0.0787908	C05616	--
mws0237	C9H16O4	Azelaic acid	Organic acids	Organic acids	123-99-9	1	4882300	5421200	5096600	5461900	4932200	4482400	0.507832	0.625692	0.915812	0.966	-0.0499046	5069900	4909400	4570900	4855300	4321400	4357900	1.06463	0.210958	0.568743	0.9302	-0.104387	5374800	5170300	4657300	4535100	4428700	4337100	1.34418	0.0883479	0.319972	0.874921	-0.192775	C08261	--
pme0278	C7H14N2O4	2,6-Diaminooimelic acid	Organic acids	Organic acids	583-93-7	3	342930	347660	327500	442410	303720	372190	0.696307	0.492784	0.868838	1.09845	0.135468	422590	450030	476210	464620	437550	475830	0.459085	0.641494	0.870336	1.02163	0.0308674	291600	350000	444010	435380	487710	477040	1.18066	0.130137	0.379452	1.28972	0.367055	C00666	ko00300,ko01100,ko01110,ko01230
Zmyn000453	C6H8O7	Isocitric Acid*	Organic acids	Organic acids	320-77-4	1	159130000	169990000	162870000	157280000	166440000	152080000	0.891575	0.367524	0.831658	0.967093	-0.0482737	112860000	97139000	95273000	96386000	89432000	100700000	0.777527	0.400555	0.72467	0.938566	-0.0914695	48077000	51102000	40617000	47714000	49859000	49060000	0.559406	0.542857	0.746705	1.04891	0.0688867	C00311	ko00020,ko00630,ko01100,ko01110,ko01200,ko01210,ko01230,ko01240
mws0281	C6H8O7	Citric Acid*	Organic acids	Organic acids	77-92-9	1	934810000	866360000	883350000	867250000	837180000	934960000	0.402612	0.695665	0.919827	0.983189	-0.0244596	796560000	742520000	721080000	746130000	668050000	727580000	0.918827	0.292074	0.639106	0.947614	-0.0776281	519650000	524710000	488090000	552830000	578510000	548740000	1.38062	0.0308788	0.212724	1.09634	0.13269	C00158	ko00020,ko00250,ko00630,ko01100,ko01110,ko01200,ko01210,ko01230,ko01240
mws0277	C7H12O6	Quinic Acid	Organic acids	Organic acids	77-95-2	2	68347000	77096000	74164000	62243000	72938000	72172000	0.838437	0.399788	0.831658	0.9442	-0.0828351	48227000	41837000	40508000	41376000	36833000	40989000	1.00534	0.259588	0.605467	0.912891	-0.131486	20110000	20324000	17331000	20573000	20621000	19759000	0.747312	0.386841	0.646439	1.05519	0.0775016	C00296	ko00400,ko01100
pme0422	C10H10O4	Isoferulic Acid*	Phenolic acids	Phenolic acids	25522-33-2	3	1096800	762450	803350	850280	642910	864840	0.680711	0.475635	0.868838	0.885612	-0.175254	823490	817300	999280	869740	774980	801510	0.766229	0.403108	0.725164	0.926578	-0.110016	676640	983620	725210	850580	888690	884500	0.67962	0.492776	0.722025	1.0999	0.137368	C10470	--
Lmdn003756	C10H10O4	Methyl caffeate	Phenolic acids	Phenolic acids	3843-74-1	1	204710	175790	148480	175390	180690	164200	0.0964693	0.877723	0.958275	0.983553	-0.0239249	223990	202610	178740	255560	192290	237730	0.846843	0.315435	0.660258	1.13255	0.179579	171410	194490	172600	189790	238220	228680	1.24616	0.0993391	0.333861	1.21948	0.286266	C10477	--
MWSslk097	C10H10O4	Dimethyl phthalate	Phenolic acids	Phenolic acids	131-11-3	3	486930	461970	405530	382880	475680	427200	0.611229	0.560078	0.893121	0.9493	-0.0750645	435320	370850	445360	406700	521260	354460	0.0851217	0.862798	0.959077	1.02468	0.035176	340490	528610	338070	424230	413700	449940	0.440786	0.713219	0.859433	1.06685	0.0933581	C11233	--
mws0014	C10H10O4	Ferulic acid*	Phenolic acids	Phenolic acids	537-98-4	3	593620	579200	694910	532260	477590	483490	1.61633	0.0569468	0.480493	0.799548	-0.322743	653650	790040	677590	549450	490340	242420	1.27883	0.0795538	0.367255	0.604451	-0.726302	536630	642850	663630	506320	418760	514760	1.29239	0.0578376	0.268229	0.781201	-0.356234	C01494	ko00940,ko01100,ko01110
MWS20182	C10H12O4	Dihydroferulic Acid	Phenolic acids	Phenolic acids	1135-23-5	3	222620	242900	266360	237070	226580	275510	0.11681	0.907197	0.970557	1.00995	0.0142796	233990	226280	269520	242480	262870	199320	0.346336	0.735946	0.908476	0.965579	-0.0505336	288740	280870	297340	212980	216130	300290	1.02176	0.248082	0.507715	0.84134	-0.249239	--	--
HJAP052	C10H12O4	2,4,5-Trimethoxybenzaldehyde	Phenolic acids	Phenolic acids	4460-86-0	3	80295	53486	72911	87612	34201	62033	0.495127	0.690745	0.919827	0.889468	-0.168985	59211	51333	61151	41977	47268	81312	0.182994	0.978602	0.989381	0.993372	-0.00959406	50698	57728	41767	44988	51786	55788	0.140797	0.895377	0.970232	1.01577	0.0225781	--	--
MWSslk006	C10H12O4	Ethyl Vanillate	Phenolic acids	Phenolic acids	617-05-0	3	110910	94147	137480	95652	106280	97537	0.89808	0.373747	0.831658	0.874268	-0.193853	96577	91391	86508	148540	130220	156460	1.68002	0.0121433	0.183237	1.58564	0.665065	92401	73417	109870	109030	135140	118100	1.18926	0.0972744	0.3317	1.31406	0.394029	--	--
MWSmce662	C15H18	Guaiazulene	Terpenoids	Sesquiterpenoids	489-84-9	3	384840	282430	369300	525730	375230	445340	1.3347	0.134399	0.6218	1.2988	0.377182	378040	285400	496290	399340	440490	497380	0.749718	0.447773	0.75669	1.15304	0.205437	319820	241780	332890	310440	480110	350250	0.952213	0.252219	0.510713	1.27536	0.350909	--	--
pme0266	C10H18O4	Sebacate	Organic acids	Organic acids	111-20-6	3	9471.9	130390	6407.4	63939	7501.3	7946.3	0.187481	0.655929	0.915812	0.542743	-0.88166	15416	12060	7375.1	9551.8	9512.4	12551	0.237382	0.702369	0.897409	0.907151	-0.140586	6136.1	10880	7884.7	4967.9	15966	4105.1	0.27985	0.991787	0.996832	1.00555	0.00798485	C08277	--
MWS1844	C14H18O	2-Pentyl-3-phenyl-2-propenal	Others	Others	122-40-7	3	209340	205020	208430	188010	201650	194970	1.60006	0.0716447	0.485154	0.938727	-0.0912219	194530	187380	206180	186270	189330	181540	1.1568	0.191612	0.563381	0.947372	-0.0779971	190360	193250	180760	225920	191720	151810	0.0324678	0.944649	0.982385	1.009	0.0129279	C12288	--
pmb1587	C13H18O2	4-Hydroxy-3,5-diisopropylbenzaldehyde	Phenolic acids	Phenolic acids	10537-86-7	3	244170	212420	268670	204020	219150	208530	1.29821	0.189203	0.680053	0.870998	-0.199259	181820	200730	148650	154900	143710	137720	1.23902	0.164145	0.515258	0.821404	-0.283835	220740	241990	204280	162060	227380	154010	1.03248	0.211907	0.475394	0.814755	-0.295561	--	--
MWS1877	C14H22O	4-tert-Octylphenol	Phenolic acids	Phenolic acids	140-66-9	3	25979	26789	28952	27846	22512	26163	0.799022	0.405179	0.835991	0.93638	-0.0948335	27197	29787	24284	31179	27408	28507	0.787252	0.380313	0.718155	1.07169	0.0998859	27279	29523	27641	31787	25184	28965	0.143157	0.825354	0.93337	1.01768	0.0252848	C14205	--
Lmln010063	C14H22O	2,6-Di-tert-butylphenol*	Phenolic acids	Phenolic acids	128-39-2	3	2775900	3078800	2905900	2959800	2602700	2780100	0.855777	0.362878	0.831658	0.952286	-0.0705326	2868300	3041800	2966900	2911900	2933700	2824600	0.847204	0.325512	0.66753	0.976704	-0.0340069	3107400	3012100	2923200	3170200	3008700	2784300	0.197435	0.844959	0.93771	0.991208	-0.0127397	--	--
Lmbn013410	C14H22O	2,4-Di-Tert-Butylphenol*	Phenolic acids	Phenolic acids	96-76-4	3	2885500	3003500	2715700	3007300	2630800	2878000	0.196129	0.842275	0.947208	0.989703	-0.014932	2865000	2689200	3089500	2847400	3033600	2763700	0.0089696	0.998236	0.998236	1.00012	0.000166897	3110100	2733600	3098900	3062900	2801000	2806000	0.447972	0.583012	0.779663	0.969506	-0.044679	--	--
pme3443	C11H12O4	Sinapinaldehyde	Phenolic acids	Phenolic acids	4206-58-0	3	580250	628560	486350	302200	438410	445890	1.50355	0.0544362	0.480493	0.699934	-0.514709	456670	634090	623960	347450	363140	312940	1.57703	0.0493925	0.322167	0.596908	-0.74442	402910	489860	549600	372710	275830	291580	1.38794	0.037843	0.227734	0.651788	-0.617524	C05610	ko00940,ko01100,ko01110
mws2184	C11H12O4	Ethyl caffeate	Phenolic acids	Phenolic acids	102-37-4	3	17719	17063	18375	11518	6060.9	16975	1.22352	0.186304	0.680053	0.650034	-0.621413	41523	18854	13304	33949	4776.7	20165	0.49231	0.703684	0.897409	0.799266	-0.323253	15213	20376.5	25540	34286	33648	10524	0.269879	0.547038	0.747373	1.28347	0.360052	--	--
MWSslk124	C11H12O4	2-Benzylsuccinic Acid	Organic acids	Organic acids	884-33-3	3	74706	75802	39352	63386	38349	58500	0.509063	0.53169	0.879528	0.843964	-0.244747	24957	40069	29751	25523	26356	17841	1.09106	0.199467	0.567525	0.735622	-0.442964	43117	20034	26361	25241	33781	11375	0.545693	0.538812	0.744179	0.786453	-0.346567	--	--
MWSmce644	C11H12O4	4-Acetoxy-3-Ethoxybenzaldehyde	Others	Others	72207-94-4	3	61698	83458	94500	76999	106190	69952	0.27214	0.775216	0.926913	1.05627	0.0789761	76120	93877	71542	117520	115680	103900	1.54	0.0232316	0.235198	1.39563	0.48092	48265	57333	46002	62188	108870	69125	1.23444	0.17383	0.438089	1.58432	0.663864	--	--
MWSmce294	C12H16O3	Elemicin	Phenolic acids	Phenolic acids	487-11-6	3	73211	63309	67449	67450	44069	68620	0.787999	0.430819	0.853901	0.883169	-0.179239	74253	32153	57599	47923	49758	62367	0.0668652	0.926961	0.969992	0.975873	-0.0352352	44152	62256	63491	52159	67638	60542	0.380176	0.676508	0.838088	1.06145	0.0860341	C10451	--
Lmbn004790	C11H14O4	Methyl 3-(3-hydroxy-4-methoxyphenyl)propanoate	Phenolic acids	Phenolic acids	129150-61-4	3	26822	43073	31858	33786	29019	26343	0.669823	0.487807	0.868838	0.876122	-0.190797	39352	27026	32870	61566	44695	27709	0.765309	0.36058	0.703874	1.34985	0.4328	29878	26190	23146	30186	33850	25468	0.773832	0.334691	0.596879	1.1299	0.176197	--	--
mws0853	C11H14O4	Sinapyl alcohol	Phenolic acids	Phenolic acids	537-33-7	3	158940	162400	133130	121420	101120	81314	1.59724	0.0296633	0.39467	0.66859	-0.580807	138920	109330	132550	133780	151450	98522	0.0406764	0.959569	0.977738	1.00775	0.0111408	94223	161580	123720	130950	104080	94567	0.537555	0.508022	0.728526	0.868451	-0.203484	C02325	ko00940,ko01100,ko01110
MWSmce096	C15H22O	Nootkatone	Terpenoids	Sesquiterpenoids	4674-50-4	1	10783000	11182000	8801100	9344600	12280000	11201000	0.498977	0.576999	0.903673	1.06694	0.0934798	7701800	10882000	8025300	9364000	8822200	6624500	0.378037	0.672332	0.883911	0.932414	-0.100957	11674000	11329000	9485600	9047000	11087000	10818000	0.414899	0.612407	0.799015	0.952703	-0.0699009	C17914	--
MWSmce257	C9H17NO5	D-Pantothenic Acid	Others	Vitamin	79-83-4	1	2289000	2206400	1991200	1735900	1925300	1944300	1.53358	0.0617844	0.480493	0.864166	-0.210619	2463500	2596000	2407200	2931500	2931500	2695300	1.54144	0.0236419	0.235335	1.1462	0.196853	3338300	3564200	3361500	3071900	3169300	2894200	1.40459	0.0257112	0.212032	0.890043	-0.168053	C00864	ko00410,ko00770,ko01100,ko01110,ko01240
MWS2001	C7H4N2O7	2-Hydroxy-3,5-dinitrobenzoic acid	Phenolic acids	Phenolic acids	609-99-4	3	16658	12084	24293	6129.2	19576	19523	0.535832	0.673757	0.916397	0.852799	-0.229722	7240.6	16542	24060	9262.1	19875	10113	0.270657	0.657524	0.870336	0.820401	-0.285599	56515	38866	43321	10013	33211	15699	1.28539	0.0422888	0.234912	0.424817	-1.23509	C11319	--
Jmbn003202	C10H20O6	Butyl Beta-D-Fructopyranoside	Others	Others	67884-27-9	3	687500	761830	725190	509250	776610	704000	0.732371	0.525433	0.875447	0.91508	-0.12803	715230	610500	642380	740580	572830	637240	0.143265	0.925545	0.969992	0.991129	-0.0128559	689410	638150	575030	504690	636080	536740	0.958383	0.221477	0.488598	0.881698	-0.181643	--	--
Lmhn003240	C11H10O6	Benzoylmalic acid	Phenolic acids	Phenolic acids	22138-51-8	3	176920	153640	207340	130370	123620	118190	1.6899	0.064424	0.48122	0.691913	-0.531337	223960	208830	266470	122620	141030	111940	1.6634	0.0120739	0.183237	0.537125	-0.89667	272490	285760	304860	129690	132380	137350	1.61115	0.00241341	0.0711123	0.462768	-1.11164	--	--
Lmyn000160	C8H14O8	Mucic acid Dimethyl Ester	Phenolic acids	Phenolic acids	-	3	466960	444510	398380	467960	430590	448320	0.517841	0.626622	0.915812	1.02826	0.040209	436010	432630	415380	407390	424880	425550	0.777737	0.373834	0.709845	0.979595	-0.0297422	431710	437180	457280	399290	409820	411250	1.45748	0.0284688	0.212724	0.920214	-0.119959	--	--
pmn001320	C12H14O5	1-O-p-Cumaroylglycerol	Phenolic acids	Phenolic acids	106055-11-2	3	2215900	2457600	2466100	1964600	2400800	1688800	1.20705	0.216282	0.733762	0.847975	-0.237907	2295100	2361500	2264300	1560400	2281700	1932700	1.14031	0.206178	0.567897	0.8344	-0.261189	2117100	1920000	2094100	2445300	2028200	1924500	0.37811	0.643823	0.818749	1.04352	0.0614515	--	--
pme2266	C10H16N2O3S	Biotin	Others	Vitamin	58-85-5	3	4128100	4356700	3635600	4110600	3960100	3854600	0.235213	0.795285	0.928445	0.983903	-0.0234118	2965500	3092500	3488000	3478200	3211100	2943300	0.116805	0.902141	0.969251	1.00907	0.0130289	3332300	3286800	3175700	3163000	3100100	3278000	0.841652	0.293308	0.544101	0.974099	-0.0378604	C00120	ko00780,ko01100,ko01240,ko02010
mws0655	C8H10NO6P	Pyridoxal-5'-phosphate	Others	Vitamin	54-47-7	3	107710	97483	160400	742460	119320	112690	0.834199	0.433786	0.856558	2.66545	1.41438	154350	99462	54991	222000	184430	851650	1.28756	0.280254	0.63104	4.07405	2.02646	99512	106210	125310	173790	161620	154130	1.50895	0.00676215	0.110267	1.47883	0.564456	C00018	ko00730,ko00750,ko01100,ko01240
pme1306	C8H12NO6P	Pyridoxine-5'-phosphate	Others	Vitamin	447-05-2	3	107990	100190	109710	114070	91805	122810	0.298492	0.740511	0.926913	1.03396	0.048178	71011	113790	143550	142990	138810	122410	0.894758	0.353205	0.696082	1.23103	0.299866	73984	133190	160940	142470	131060	153650	0.619096	0.526553	0.737321	1.16046	0.214691	C00627	ko00750,ko01100,ko01240
Jmcn006879	C15H22O3	5β-Hydroxycostic acid	Terpenoids	Sesquiterpenoids	-	3	211360	192840	176950	271110	221480	155070	0.472862	0.583214	0.904718	1.11445	0.156326	338710	398370	323160	498560	452550	470610	1.58459	0.0171391	0.203854	1.34094	0.423246	294920	276760	303430	273250	309880	267350	0.428846	0.629466	0.808289	0.971855	-0.0411871	--	--
MWSHY0030	C15H10O4	4',5-Dihydroxyflavone	Flavonoids	Flavones	6665-67-4	3	41997	61153	37666	54978	20167	23433	0.999899	0.356554	0.831658	0.700048	-0.514474	26644	42472	32100	40647	64126	29985	0.776759	0.392544	0.723507	1.33139	0.412934	42194	42972	39488	35892	45257	35106	0.657693	0.486749	0.717828	0.932621	-0.100636	--	--
pma3101	C11H14NO6+	Nicotinate D-ribonucleoside	Others	Vitamin	17720-18-2	3	6670400	9913300	6866700	6676800	7152300	6914200	0.740799	0.481245	0.868838	0.884561	-0.176967	3793100	3759800	4204200	4835800	4124500	4689900	1.35445	0.081982	0.369209	1.16102	0.21539	4119400	3447200	3270000	3227300	3832600	3599400	0.127145	0.860611	0.94883	0.983639	-0.0237995	C05841	ko00760,ko01100
MWS1888	C12H16O6	Phenyl-beta-D-glucopyranoside	Phenolic acids	Phenolic acids	1464-44-4	3	15778	28571	27833	30983	25144	32551	0.938079	0.326075	0.818019	1.22853	0.296937	25584	21588	22791	26812	21720	22397	0.0979561	0.879772	0.959429	1.01381	0.0197835	30147	26647	14390	16325	17706	15378	0.920212	0.266774	0.522692	0.694103	-0.526779	C11611	--
Cmjp002317	C15H18O4	Jacquinelin	Terpenoids	Sesquiterpenoids	7726-34-3	1	966660	1306200	1100300	1142600	1283700	1049300	0.290102	0.791749	0.928445	1.03037	0.0431613	1288600	1215600	977420	1239100	933370	1270000	0.0994702	0.931615	0.969992	0.988755	-0.0163147	1318400	1166800	1077300	1113300	1319300	1199700	0.217283	0.813704	0.923803	1.01959	0.0279933	--	--
Lmtn004049	C15H20O4	Abscisic acid	Organic acids	Organic acids	21293-29-8	3	18464	26114	22879	26388	29231	26467	1.31093	0.146261	0.644147	1.21686	0.283168	17974	17266	18860	18976	12151	15565	0.922843	0.336122	0.679639	0.863068	-0.212453	26870	26869	22994	29714	20228	26160	0.125783	0.949657	0.982385	0.991777	-0.0119128	C06082	ko00906,ko01100,ko01110,ko04075
Zmjp000966	C10H13N5O4	Vidarabine	Others	Others	5536-17-4	2	157820000	190210000	216490000	157920000	157740000	184790000	0.905922	0.346145	0.831658	0.886505	-0.173799	231110000	148190000	191490000	206230000	144410000	210530000	0.091096	0.925262	0.969992	0.983146	-0.0245222	168410000	177280000	182460000	184030000	190340000	174800000	0.803745	0.315143	0.573039	1.0398	0.0563051	--	--
mws1662	C16H12O4	Tectochrysin	Flavonoids	Flavones	520-28-5	3	55756	64604	67122	56493	54044	74073	0.184471	0.902235	0.969351	0.984681	-0.0222714	56892	42601	54534	60838	59006	64433	1.21602	0.138729	0.485225	1.19639	0.258693	35406	35638	33308	60526	59795	54086	1.59686	0.00357354	0.0860203	1.67133	0.741	C11621	--
Smrp002240	C15H10O5	Sulphuretin	Phenolic acids	Phenolic acids	120-05-8	3	110590	81369	90466	127480	92788	83485	0.4104	0.682156	0.919546	1.07552	0.105031	127470	150220	151570	187690	185140	203610	1.61628	0.00899486	0.174922	1.34287	0.425319	87408	116760	70164	96360	88345	97476	0.249539	0.866816	0.951521	1.02861	0.0406979	C08730	--
MWSHY0023	C15H10O5	Baicalein	Flavonoids	Flavones	491-67-8	3	33312	74058	44551	45413	57703	69840	0.563753	0.649911	0.915812	1.13846	0.187084	45831	46446	39748	82567	81135	70976	1.69194	0.00299971	0.10569	1.77753	0.829871	47928	51311	53504	45439	67301	57673	0.622295	0.452652	0.691794	1.11568	0.157929	C10023	--
MWS20151	C15H10O5	Apigenin; 4',5,7-Trihydroxyflavone	Flavonoids	Flavones	520-36-5	3	91899	66396	66218	90010	80930	93949	1.14512	0.252737	0.753723	1.17984	0.238589	38192	44906	35642	82072	66086	68899	1.66367	0.00893758	0.174922	1.828	0.870268	33063	32857	27569	48213	44000	56896	1.49469	0.0239327	0.211665	1.59494	0.673499	C01477	ko00941,ko00943,ko00944,ko01100,ko01110
mws1173	C15H12O5	Garbanzol	Flavonoids	Flavonols	1226-22-8	3	111920	72466	103690	88078	74651	105930	0.334151	0.690882	0.919827	0.932598	-0.100673	87254	97783	107510	98631	103330	91071	0.0629067	0.98253	0.989381	1.00166	0.0023898	90293	79108	82943	104710	130850	110510	1.45416	0.0432909	0.238175	1.37142	0.455672	C09751	ko00941
mws0914	C15H12O5	Pinobanksin*	Flavonoids	Flavanonols	548-82-3	3	55351	42549	41573	70493	65191	28511	0.307288	0.604154	0.912002	1.17725	0.235424	51351	45939	15585	123140	77149	98247	1.38811	0.0245987	0.239128	2.64484	1.40318	16827	16371	9125.7	69964	74057	32590	1.46102	0.0722265	0.294439	4.17286	2.06104	C09826	ko00941
pme0376	C15H12O5	Naringenin (5,7,4'-Trihydroxyflavanone)*	Flavonoids	Flavanones	480-41-1	3	61136	53835	55965	112850	79880	43764	0.803566	0.387664	0.831658	1.38352	0.468347	62721	52068	15522	156540	111120	113550	1.3925	0.0152316	0.19351	2.92539	1.54863	14476	13203	15754	86366	85170	42002	1.54379	0.0599542	0.273035	4.91649	2.29763	C00509	ko00941,ko00943,ko01100,ko01110
MWSmce675	C12H16O7	Arbutin	Phenolic acids	Phenolic acids	497-76-7	3	513620	492390	443810	543010	444090	509170	0.398853	0.688556	0.919827	1.03204	0.0454967	523560	521580	504010	513580	449520	481190	1.16228	0.191517	0.563381	0.932311	-0.101116	528720	510140	496830	529760	557310	543890	1.2843	0.0611693	0.274853	1.06204	0.0868344	C06186	ko00010
Lmmn003323	C16H32O3	2-Hydroxyhexadecanoic acid	Organic acids	Organic acids	764-67-0	3	775760	816250	729830	817790	765230	832650	0.830921	0.389314	0.831658	1.04041	0.0571548	755420	768990	712730	705630	586670	621470	1.40283	0.0740669	0.354889	0.855454	-0.225238	705220	744130	646290	736760	554700	645200	0.682652	0.438982	0.681298	0.924138	-0.11382	--	--
mws1422	C15H14O5	Epiafzelechin	Flavonoids	Flavanols	24808-04-6	3	166070	104140	73360	64929	114740	89933	0.682925	0.481642	0.868838	0.784708	-0.349773	137120	71360	89944	57775	93650	84213	0.740128	0.415555	0.734487	0.789608	-0.340791	73180	55207	87220	80869	95321	83106	0.93685	0.255377	0.511259	1.20263	0.266196	C12128	ko00941,ko01110
Cmwp005154	C15H16O5	Deoxymikanolide	Terpenoids	Sesquiterpenoids	23753-57-3	3	45681	60616	74863	69204	84227	58329	0.79732	0.417809	0.843692	1.16891	0.225166	45687	40804	54342	74800	67317	79429	1.60839	0.00736237	0.161812	1.57311	0.653621	90196	120780	115030	99031	82496	84711	1.10594	0.156642	0.4139	0.816666	-0.292182	--	--
mws0420	C15H16O5	Lactucin	Terpenoids	Sesquiterpenoids	1891-29-8	3	16800	16800	16600	26400	29200	25550	1.87319	0.0110115	0.347896	1.61653	0.692904	28750	28600	29000	18300	19600	21300	1.69518	0.00818919	0.170545	0.685582	-0.544599	53600	59200	60100	38100	38100	42700	1.55912	0.00276804	0.0711123	0.687681	-0.540189	C09489	--
MWSslk154	C12H20O7	Triethyl citrate	Organic acids	Organic acids	77-93-0	3	170840	199080	238800	124360	128750	82281	1.64866	0.0238475	0.376716	0.550977	-0.859935	139580	126550	82205	119400	152950	205080	1.00014	0.237653	0.58176	1.37061	0.454814	168230	94944	98128	154810	126520	171260	0.851539	0.343255	0.604748	1.25266	0.324999	--	--
mws1038	C11H22N2O4S	Pantetheine	Others	Others	496-65-1	3	29721	60192	52942	63707	76216	87521	1.37789	0.0749884	0.492294	1.59213	0.67096	52153	78256	100120	84072	89020	77004	0.514336	0.688505	0.892409	1.08488	0.117534	41679	53857	64326	43418	55391	63731	0.100518	0.924198	0.979643	1.01675	0.0239678	C00831	ko00332,ko00770,ko01110
Lmlp012720	C16H22O4	Dibutyl phthalate*	Phenolic acids	Phenolic acids	84-74-2	1	41930000	42004000	43105000	56116000	66665000	63163000	1.82795	0.0226934	0.376115	1.46368	0.549597	65975000	51147000	56335000	44954000	49833000	58788000	0.869292	0.327325	0.668641	0.885378	-0.175635	53500000	44544000	62224000	46896000	57039000	39310000	0.589214	0.477026	0.707839	0.893784	-0.162002	C14214	--
Lmxp011770	C16H22O4	Diisobutyl phthalate*	Phenolic acids	Phenolic acids	84-69-5	1	59946000	48861000	47541000	45090000	52778000	29153000	0.988702	0.304582	0.79343	0.812425	-0.299694	44899000	42753000	29126000	39628000	64572000	44997000	0.891041	0.308131	0.650282	1.27761	0.35345	47339000	50092000	45637000	46320000	48414000	44291000	0.585517	0.487072	0.717828	0.971741	-0.0413567	C15205	--
MWSmce341	C16H22O4	Butyl isobutyl phthalate*	Phenolic acids	Phenolic acids	17851-53-5	1	53109000	38281000	54540000	71723000	60868000	39569000	0.648115	0.474767	0.868838	1.17974	0.238473	65068000	41975000	41549000	64086000	55770000	65207000	1.04171	0.254266	0.602021	1.24544	0.31666	50099000	54962000	48190000	54450000	46119000	55394000	0.171096	0.814152	0.923803	1.0177	0.0253073	--	--
Lmhn002926	C13H12O7	p-Coumaroylmalic acid	Phenolic acids	Phenolic acids	-	3	231040	213710	212560	146900	169970	176430	1.76003	0.0101779	0.347896	0.750483	-0.414109	138250	178120	101990	199880	176750	128840	0.745297	0.392969	0.723507	1.20822	0.272881	120660	105250	139710	212110	171070	220760	1.47671	0.0169639	0.19476	1.65182	0.72406	--	--
Lmhn002051	C12H12O8	Vnilloylmalic acid	Phenolic acids	Phenolic acids	-	3	50725	68456	67692	37743	42113	59615	1.27736	0.149863	0.650357	0.746341	-0.422093	38692	49978	37068	36052	30712	43710	0.728113	0.410764	0.729034	0.878605	-0.186714	42212	49683	27396	26076	38680	24015	0.861597	0.279503	0.532706	0.744155	-0.426325	--	--
mws4160	C16H12O5	Wogonin (5,7-Dihydroxy-8-Methoxyflavone)*	Flavonoids	Flavones	632-85-9	1	2085300	1713200	1589300	1769900	2076700	1839400	0.542384	0.6071	0.912002	1.05535	0.0777178	1278400	1207600	1171200	1417500	1299000	1440300	1.45993	0.041726	0.301321	1.13661	0.184734	792800	858240	795360	1133900	1048900	979170	1.50511	0.0189352	0.198205	1.2925	0.370163	C10197	--
MWSHY0196	C16H12O5	Genkwanin (Apigenin 7-methyl ether)*	Flavonoids	Flavones	437-64-9	1	1583800	1363700	1278000	1349800	1437100	1353800	0.248525	0.790882	0.928445	0.979931	-0.0292474	1069900	917910	818820	1107000	984110	1092300	1.03779	0.224702	0.571584	1.13425	0.181734	660100	591990	618310	972320	859280	731510	1.40491	0.0703579	0.292724	1.37035	0.454549	C10046	--
pma1751	C12H15NO7	N-(beta-D-Glucosyl)nicotinate	Others	Vitamin	-	3	117930	91100	156830	94828	98704	106340	0.902813	0.36809	0.831658	0.819636	-0.286945	92696	90904	96608	133930	131290	121720	1.70315	0.00415738	0.120089	1.3809	0.465612	72583	114650	104290	116400	134280	98051	0.79809	0.312114	0.57061	1.19624	0.258505	--	--
Hmbp002730	C15H10O6	Isoscutellarein	Flavonoids	Flavones	41440-05-5	3	109090	88737	69503	51095	107560	154660	0.182199	0.670085	0.916397	1.17202	0.228992	79955	53261	84968	153460	80077	125330	1.22416	0.146418	0.486856	1.64479	0.717904	29885	33242	31563.5	102100	74410	59918	1.52374	0.0614138	0.274853	2.49685	1.32011	C10097	--
Cmqp004699	C15H10O6	Fisetin	Flavonoids	Flavonols	528-48-3	1	939110	619220	775090	1065700	929620	809610	1.0709	0.257927	0.753723	1.20207	0.265519	751010	627650	627520	693730	773390	764720	1.06382	0.208349	0.567897	1.11248	0.153783	580500	622600	609180	887330	955230	766360	1.51409	0.0352627	0.226601	1.43958	0.525647	C10041	--
pme0088	C15H10O6	Luteolin (5,7,3',4'-Tetrahydroxyflavone)	Flavonoids	Flavones	491-70-3	3	330300	242410	148290	188990	296910	447480	0.632407	0.487157	0.868838	1.29456	0.372465	154750	97863	211870	334680	206500	321060	1.32809	0.066979	0.351273	1.85634	0.892464	59293	122300	36753	216500	223390	199550	1.39084	0.0248813	0.211795	2.92856	1.55019	C01514	ko00941,ko00944,ko01100,ko01110
MWSHY0089	C16H14O5	5,4'-Dihydroxy-7-methoxyflavanone (Sakuranetin)	Flavonoids	Flavanones	2957-21-3	2	832420	855730	849150	904780	919890	988240	1.66042	0.061306	0.480493	1.10862	0.148769	556170	559130	586750	759080	694370	827630	1.64162	0.0311453	0.26023	1.3402	0.422444	443020	445060	444880	755950	770940	627750	1.56034	0.0264149	0.212724	1.61643	0.692813	C09833	ko00941,ko01110
mws1521	C13H18O7	Salicin	Phenolic acids	Phenolic acids	138-52-3	3	38648	32375	32326	54271	27969	41120	0.673821	0.475948	0.868838	1.19363	0.25535	26315	32907	23772	20989	23018	25047	1.08697	0.224125	0.571584	0.832036	-0.265282	16333	16333	16333	23027	16175.1	9323.2	0.235314	0.971787	0.992488	0.990332	-0.0140152	C01451	ko00010
pme2289	C20H30O	Retinol (Vitamin A1)	Others	Vitamin	68-26-8	3	1099000	966780	1039800	991860	1048900	905840	0.807543	0.401641	0.833798	0.948808	-0.0758115	971970	902990	883270	916390	960270	939570	0.53326	0.564101	0.838686	1.02103	0.0300224	933590	957520	886800	804750	898880	930740	0.781144	0.345896	0.605018	0.948328	-0.0765419	C00473	ko01100,ko01240
mws0064	C15H12O6	Eriodictyol (5,7,3',4'-Tetrahydroxyflavanone)	Flavonoids	Flavanones	552-58-9	3	314790	153340	129530	307940	329800	436960	1.4129	0.0959614	0.541452	1.79818	0.846537	183320	95023	174250	624760	312440	475120	1.54414	0.0602199	0.34493	3.12051	1.64178	64129	120890	43280	196550	203800	199020	1.4031	0.0324781	0.218903	2.62537	1.39252	C05631	ko00941,ko01100,ko01110
Cmwn005967	C15H14O6	Mikanolide	Terpenoids	Sesquiterpenoids	17928-61-9	3	49008	37236	49273	45475	46239	35862	0.427414	0.637421	0.915812	0.941402	-0.0871169	39353	47018	42748	42890	51029	51138	1.06398	0.208471	0.567897	1.12344	0.167919	55017	51416	41881	47720	46086	36031	0.791907	0.314735	0.573039	0.87542	-0.191953	C09511	--
pmb2657	C10H18N4O6	Argininosuccinic acid	Organic acids	Organic acids	2387-71-5	3	1587300	2016800	1618800	1891500	2120900	2098900	1.29355	0.153404	0.659973	1.1701	0.226628	944020	748600	1184600	1354800	1098700	1389900	1.22631	0.1144	0.447077	1.3358	0.417708	1186500	1123500	1158500	1522800	1547600	1553900	1.60899	0.000323965	0.0321706	1.33323	0.414923	C03406	ko00220,ko00250,ko01100,ko01110,ko01230
MWSHY0021	C17H14O5	Apigenin-7,4'-dimethyl ether	Flavonoids	Flavones	5128-44-9	1	29713000	27260000	26472000	24753000	26459000	28101000	0.874978	0.372715	0.831658	0.950482	-0.0732683	18735000	20671000	21273000	19792000	19601000	21037000	0.0294776	0.931039	0.969992	0.995896	-0.00593237	15422000	15903000	15917000	21391000	20280000	19197000	1.56502	0.0143638	0.174689	1.28843	0.365614	C10019	--
Lmln001195	C14H18O7	Picein (4-Acetylphenyl-glucoside)	Phenolic acids	Phenolic acids	530-14-3	3	18429	19762	21424	17581	24553	24707	0.73076	0.418766	0.843692	1.12121	0.165058	22965	38955	23252	36278	27171	23420	0.147648	0.9354	0.97128	1.01992	0.0284622	25007	39870	35289	29146	36563	36449	0.165892	0.903054	0.974854	1.01989	0.0284093	C10720	--
Lmhn001386	C12H12O9	Vnilloyltartaric acid	Phenolic acids	Phenolic acids	-	3	30953	23987	32287	30901	39802	44595	1.31485	0.133354	0.6218	1.32182	0.402521	27707	36926	32090	33519	33075	33177	0.416284	0.73962	0.908657	1.03151	0.0447615	25940	26641	22929	26174	24694	19288	0.585804	0.506755	0.728526	0.929095	-0.106101	--	--
MWSHY0009	C16H12O6	Diosmetin (5,7,3'-Trihydroxy-4'-methoxyflavone)*	Flavonoids	Flavones	520-34-3	3	32768	103900	36929	75561	108850	72433	1.03998	0.362321	0.831658	1.47954	0.56515	53950	67547	58364	41891	53259	70005	0.502789	0.62838	0.867886	0.918237	-0.123062	77350	67374	51250	55620	42496	37483	1.20086	0.104597	0.34112	0.691923	-0.531316	C10038	--
Lmjp004941	C16H12O6	Rhamnocitrin (7-Methylkaempferol)	Flavonoids	Flavonols	569-92-6	3	70396	56530	68821	64838	108770	64123	0.755926	0.446892	0.863191	1.21448	0.28034	47348	81096	54845	76427	61177	52780	0.249355	0.85871	0.956118	1.03871	0.054792	55734	68698	51645	65613	30293	49565	0.710096	0.438848	0.681298	0.826178	-0.275475	C17059	--
MWSHY0069	C16H12O6	Hispidulin (5,7,4'-Trihydroxy-6-methoxyflavone)*	Flavonoids	Flavones	1447-88-7	3	45200	49492	52135	67354	84623	62825	1.67371	0.0655844	0.48122	1.46296	0.54889	56900	64805	83935	50840	52768	55266	1.2478	0.188917	0.561751	0.772583	-0.372238	79721	71551	49154	39016	51987	56230	1.02339	0.18517	0.445731	0.7346	-0.444969	C10058	--
mws1316	C16H12O6	Hydroxygenkwanin	Flavonoids	Flavones	20243-59-8	1	274050	243260	180400	233260	253220	233470	0.318988	0.81586	0.933169	1.03188	0.0452692	77736	116400	76824	124150	145980	187100	1.45219	0.0578804	0.34493	1.68744	0.75484	59703	70256	35121	123510	124900	129080	1.45381	0.0188176	0.198205	2.28671	1.19327	--	--
Zmbp006041	C16H12O6	6-methyl luteolin	Flavonoids	Flavones	-	3	136220	151600	89608	150300	183410	170080	1.26047	0.138363	0.628803	1.3348	0.416621	135290	141720	169630	115110	132820	125050	1.27935	0.130426	0.48478	0.83508	-0.260014	140120	204080	117860	128210	119610	111850	0.915489	0.316512	0.573465	0.778405	-0.361406	--	--
Zmhn001358	C13H16O8	4-O-Glucosyl-4-hydroxybenzoic acid	Phenolic acids	Phenolic acids	-	1	659600	752230	755570	2742700	2346900	2921200	1.89173	0.00609342	0.308023	3.69604	1.88598	740910	921910	998200	3836700	3695000	4148700	1.73369	0.000206653	0.0298466	4.38944	2.13404	766880	780910	717400	4162100	4195700	3894800	1.61722	0.000532823	0.0384775	5.40908	2.43538	--	--
Zmhn001926	C13H16O8	1-O-Salicyloyl-β-D-glucose	Phenolic acids	Phenolic acids	60517-74-0	2	9590500	8696300	8674300	29522000	28194000	32186000	1.89703	0.00187822	0.189888	3.33451	1.73747	8283100	9420600	8904700	51243000	51003000	52600000	1.74373	1.2614e-06	0.00127527	5.81944	2.54088	8576800	9207400	8875000	62408000	65525000	62365000	1.61826	0.00025505	0.0321706	7.13817	2.83556	--	--
pmb3142	C13H16O8	Salicylic acid-2-O-glucoside	Phenolic acids	Phenolic acids	10366-91-3	3	5358000	4577800	4595300	4546100	4698600	5309400	0.0195995	0.98345	0.99863	1.00158	0.00228171	4721800	4879500	5361900	5738000	5497600	4715200	0.695076	0.425904	0.74115	1.066	0.09221	3984500	4442300	4210500	4855000	5344000	6098400	1.39918	0.0638937	0.280855	1.28963	0.366954	--	--
mws2367	C14H20O7	Salidroside	Phenolic acids	Phenolic acids	10338-51-9	3	272840	287650	273130	330920	320570	307590	1.77478	0.00940367	0.347896	1.1505	0.202261	234100	261620	224470	291030	296810	299790	1.60232	0.0320915	0.260404	1.23249	0.301581	233120	236470	195510	278130	274650	239340	1.2078	0.0791481	0.304033	1.19098	0.252148	C06046	ko00350,ko01100
Hmyp002315	C15H10O7	3,5,7,4'-Tetrahydroxy-Coumaronochromone	Others	Others	-	1	60336000	39484000	54017000	64121000	64065000	43595000	0.566027	0.551736	0.888565	1.11664	0.159168	57418000	52874000	46022000	49580000	53814000	43332000	0.59743	0.516934	0.799113	0.938662	-0.0913225	36979000	48700000	28860000	45252000	60197000	44160000	0.985007	0.206323	0.468374	1.30618	0.385358	--	--
Zmpn004713	C15H10O7	Isoetin (5,7,2',4',5'-Pentahydroxyflavone)	Flavonoids	Flavones	1621-84-7	3	45686	45843	53183	45344	48723	38999	0.87294	0.36283	0.831658	0.919523	-0.121043	44796	52054	53970	57715	54571	52853	1.05831	0.226144	0.571584	1.09494	0.130853	48733	40413	54331	50382	47533	38501	0.325701	0.685804	0.841491	0.950787	-0.0728066	C10079	--
Zmpp002571	C15H10O7	Robinetin	Flavonoids	Flavonols	490-31-3	2	15762000	12413000	11716000	11508000	12936000	12484000	0.659126	0.518995	0.874047	0.925723	-0.111348	12638000	14290000	13258000	12681000	7858400	15972000	0.520787	0.657682	0.870336	0.90856	-0.138346	8446800	10512000	7414000	12993000	12683000	8492100	0.950084	0.217001	0.482171	1.29558	0.373599	C10177	--
mws0920	C15H10O7	Tricetin (5,7,3',4',5'-Pentahydroxyflavone)	Flavonoids	Flavones	520-31-0	3	452970	407020	471050	420700	341830	343890	1.41778	0.0865559	0.525473	0.831245	-0.266655	353390	315200	357000	366920	411020	357320	1.12684	0.163837	0.515258	1.10693	0.146569	177580	380260	358900	295070	334570	409680	0.498634	0.612454	0.799015	1.13371	0.181055	C10192	ko00941
mws1326	C15H10O7	Herbacetin	Flavonoids	Flavonols	527-95-7	3	71397	21304	22968	27495	26788	4232.1	0.91268	0.374473	0.831658	0.505884	-0.983121	45782	11906	9523.7	112510	12774	107930	0.939775	0.224833	0.571584	3.46984	1.79487	8903.7	6219.2	10307	9670.7	12426	5062.5	0.0606208	0.829208	0.933586	1.068	0.0949152	C02806	--
Cmsp004086	C16H14O6	Dihydrokaempferide	Flavonoids	Flavanonols	137225-59-3	3	78931000	71908000	55440000	101570000	78419000	57942000	0.606181	0.514905	0.872287	1.15344	0.205946	64554000	76986000	61742000	60184000	55653000	92215000	0.0307518	0.907259	0.9694	1.02346	0.0334617	52247000	31743000	53422000	56050000	59404000	68058000	1.0729	0.147784	0.406211	1.33549	0.417366	--	--
Zmap007870	C16H14O6	Blumeatin	Flavonoids	Flavanones	118024-26-3	3	22750	14116	33932	60266	46934	63344	1.659	0.0125526	0.351284	2.40888	1.26836	19908	26848	23378	100400	73096	106030	1.71136	0.0175491	0.206304	3.9856	1.9948	23362	23362	23362	103030	89542	69195	1.59283	0.022879	0.208385	3.73494	1.90109	--	--
MWSmce064	C16H14O6	Hematoxylin	Phenolic acids	Phenolic acids	517-28-2	3	103020	84482	46732	64632	76655	72106	0.187515	0.7184	0.926913	0.911025	-0.134438	70209	81652	86861	55267	50355	73561	1.29222	0.0902863	0.391757	0.750593	-0.413898	35700	54217	55855	62623	74390	64691	1.20279	0.0825982	0.309284	1.3837	0.468526	--	--
Hmsn002598	C13H18O8	Salirepin	Phenolic acids	Phenolic acids	26652-12-0	3	69015	26959	39987	210580	208780	249040	1.8066	0.000612868	0.130129	4.91612	2.29752	21170	43600	41788	438280	389290	370710	1.71726	0.00119261	0.0634593	11.2453	3.49125	54295	53943	33604	501970	521230	472150	1.60323	0.000129919	0.0321706	10.5424	3.39813	--	--
Zmhn000892	C13H18O8	4-O-Glucosyl-3,4-dihydroxybenzyl alcohol	Phenolic acids	Phenolic acids	-	1	62580	76886	88752	175210	171540	210410	1.83985	0.00339462	0.232868	2.44135	1.28768	57821	76814	81895	346490	353910	331850	1.73117	1.13671e-05	0.00383073	4.76724	2.25315	66911	66522	63355	377670	345740	376230	1.61741	0.00106528	0.0588777	5.58794	2.48232	--	--
Hmsn001911	C13H18O8	Idesin	Phenolic acids	Phenolic acids	20331-85-5	1	71470	55703	48793	726180	713050	1053000	1.88719	0.0198053	0.351284	14.1631	3.82407	54438	57737	71666	1727300	1857400	1736200	1.7424	0.000502826	0.0537286	28.9429	4.85514	51298	48645	51189	2178500	1835000	1984100	1.61819	0.00259222	0.0711123	39.6845	5.3105	--	--
Hmqn000843	C13H18O8	Tachioside	Phenolic acids	Phenolic acids	109194-60-7	3	310750	320930	292570	296030	330310	314820	0.362846	0.685904	0.919827	1.0183	0.0261569	264390	285400	289580	307310	321520	308620	1.52724	0.0321964	0.260404	1.11685	0.159435	288440	291970	277930	297670	308270	320370	1.33743	0.053184	0.257268	1.07919	0.109946	--	--
MWSslk208	C20H30O2	Kaurenoic Acid	Terpenoids	Ditepenoids	6730-83-2	3	304970	308470	246750	289700	274250	365460	0.583709	0.544709	0.88537	1.08047	0.11166	318230	313700	266120	239080	283540	354520	0.217687	0.864756	0.959429	0.976716	-0.0339886	371440	299010	277270	296220	280530	314130	0.457331	0.582317	0.779663	0.940024	-0.0892298	C11874	ko00904,ko01100,ko01110
mws0044	C15H12O7	Taxifolin(Dihydroquercetin)	Flavonoids	Flavanonols	480-18-2	3	34165	32938	33950	52848	43688	42501	1.75416	0.0588681	0.480493	1.37588	0.460357	26113	19063	34057	83194	69517	59136	1.62041	0.00940568	0.179418	2.67372	1.41885	11957	25409	27739	45866	39158	36444	1.25789	0.0415008	0.233372	1.86572	0.899736	C01617	ko00941,ko01100,ko01110
Hmqn003268	C15H12O7	5,7,3',4',5'-Pentahydroxydihydroflavone	Flavonoids	Flavanones	-	3	14112	16827	4357.2	22291	24199	14679	1.13224	0.149884	0.650357	1.73302	0.793288	27111	12219	18967	40702	26881	46779	1.34101	0.0680982	0.351273	1.96171	0.972114	13000	7879.6	19947	21138	12940	21135	0.787738	0.343947	0.604748	1.35238	0.435499	--	--
Lmmp003109	C16H16O6	3'-O-Methyl-epicatechin	Flavonoids	Flavanols	76549-34-3	3	349670	359850	212470	328560	364100	176370	0.270106	0.825079	0.936201	0.942559	-0.0853451	353440	253470	266360	257760	237590	338950	0.279695	0.783015	0.9248	0.955375	-0.0658615	169650	123050	184640	285070	118220	221800	0.576361	0.42425	0.668633	1.30953	0.389047	--	--
Hmdn001963	C14H10O8	Methyl Brevifolincarboxylate	Phenolic acids	Phenolic acids	154702-76-8	3	5366.6	10167	8947.1	6526.8	8329	7131.3	0.359357	0.632084	0.915812	0.89814	-0.154987	15497	13064	9774.7	7731	6301.2	4778.9	1.54475	0.039988	0.295094	0.490694	-1.0271	9567.5	12027	13148	9576.7	10739	14886	0.0230879	0.941084	0.982385	1.01322	0.0189435	--	--
mws0042	C15H14O7	Epigallocatechin	Flavonoids	Flavanols	970-74-1	3	50405	49516	39345	56263	31929	29177	0.795024	0.496803	0.868838	0.842769	-0.246792	42703	32155	35606	62325	37899	57852	1.20789	0.157255	0.503116	1.43102	0.517042	39181	17272	26061	41226	37870	18971	0.400446	0.611115	0.799015	1.18849	0.249129	C12136	ko00941,ko01110
mws0038	C17H14O6	Kumatakenin	Flavonoids	Flavonols	3301-49-3	1	3469900	2988700	2933500	2874000	3083000	2943600	0.793883	0.443857	0.863191	0.947669	-0.0775452	2009900	2074500	2133200	2005000	2120500	2183700	0.424666	0.657873	0.870336	1.01473	0.0210993	1424600	1546500	1476100	2130200	2022600	2023500	1.59183	0.000329706	0.0321706	1.38881	0.473846	--	--
Lmmn002179	C14H18O8	Methyl salicylate-2-O-glucoside	Phenolic acids	Phenolic acids	10019-60-0	2	496080	486800	1030300	750260	656410	883620	0.655005	0.667931	0.916397	1.13765	0.186054	469540	433710	691530	454040	614780	597160	0.289136	0.817833	0.944634	1.04465	0.0630137	488730	536220	421790	445760	697070	382700	0.10087	0.816004	0.924865	1.05446	0.0765049	--	--
Lmyn002403	C14H18O8	Mandelic acid-β-glucoside	Phenolic acids	Phenolic acids	-	3	115540	107490	91048	122140	143330	141820	1.56781	0.0353239	0.435517	1.29678	0.374934	122380	147060	146880	103790	109080	100980	1.56999	0.0439782	0.305195	0.753867	-0.407618	133620	78313	92327	104990	129850	99578	0.498713	0.63246	0.809621	1.09912	0.136348	--	--
Lmdp003808	C16H12O7	Azaleatin (5-O-Methylquercetin)	Flavonoids	Flavonols	529-51-1	3	727650	572360	513270	856510	662750	561420	0.743854	0.457824	0.863191	1.14747	0.198453	557590	462060	973920	1101500	950460	1031700	1.27405	0.138636	0.485225	1.5468	0.629289	648690	818570	970880	1140000	1448700	784160	0.946024	0.243613	0.504697	1.38337	0.468191	C10022	--
pmp000003	C16H12O7	Nepetin (5,7,3',4'-Tetrahydroxy-6-methoxyflavone)	Flavonoids	Flavones	520-11-6	3	73954	59013	15817	22147	64383	105540	0.337117	0.655075	0.915812	1.29093	0.368413	55308	17079	67545	83246	40634	59468	0.634218	0.502293	0.790994	1.31026	0.389859	20202	41138	6111.4	32834	62557	32122	0.935355	0.233744	0.49961	1.89044	0.918724	--	--
pmn001367	C13H16O9	Protocatechuic acid-4-O-glucoside	Phenolic acids	Phenolic acids	-	1	2412300	2949000	2404500	1205200	1957600	3489900	0.708523	0.641294	0.915812	0.856666	-0.223195	2045500	2517200	4275000	2877500	3384800	2786700	0.279954	0.928303	0.969992	1.02391	0.0340874	2741600	2947900	2745600	2829800	2968700	4229500	0.842651	0.355066	0.618917	1.18884	0.249557	--	--
pmb2871	C13H16O9	1-O-Gentisoyl-β-D-glucoside	Phenolic acids	Phenolic acids	23445-11-6	1	338410	361680	318970	336600	391010	478230	1.1103	0.267005	0.754262	1.18329	0.242799	425270	392240	390520	466870	634900	708770	1.46236	0.103568	0.430895	1.49875	0.583764	391110	387780	460100	604360	783200	755960	1.52614	0.0198696	0.198205	1.73005	0.790817	--	--
pmf0392	C17H16O6	Persicogenin (5,3'-dihydroxy-7,4'-dimethoxyflavanone)	Flavonoids	Flavanones	28590-40-1	3	239940	246780	238740	260430	206460	246070	0.265196	0.821484	0.933169	0.98277	-0.0250749	115820	122340	162290	165540	190060	193220	1.43107	0.0552515	0.334487	1.37051	0.454711	71109	78645	94519	177350	246190	191850	1.56053	0.0192553	0.198205	2.51927	1.33301	--	--
Hmtn001120	C14H20O8	5-(2-Hydroxyethyl)-2-O-glucosylphenol	Phenolic acids	Phenolic acids	-	1	14749000	14297000	12931000	15427000	15877000	15004000	1.43074	0.101662	0.555569	1.10318	0.141662	13355000	13955000	11818000	17435000	15975000	18458000	1.58573	0.011929	0.183237	1.3256	0.406643	11207000	10964000	11092000	16264000	17851000	16043000	1.59771	0.00925186	0.13556	1.50792	0.592562	--	--
Zmtn001661	C14H20O8	Vanilloloside	Phenolic acids	Phenolic acids	74950-96-2	3	2202000	2934200	2110200	1899800	2529700	3047800	0.103609	0.864646	0.955933	1.03186	0.045253	2415300	3059500	3743500	3122400	3476000	2264300	0.182044	0.832736	0.94581	0.961425	-0.0567544	2876800	2414200	2495200	2779400	3362100	3402200	1.24614	0.0835207	0.311585	1.22572	0.293629	--	--
Hmgp001996	C15H10O8	Quercetagetin; 3,3',4',5,6,7-Hexahydroxyflavone	Flavonoids	Flavonols	90-18-6	3	1783900	1937000	1855100	1666300	2294000	2006600	0.534141	0.550752	0.888565	1.0701	0.097751	1668100	2052800	2396700	1247300	1479400	1792500	1.2258	0.118334	0.456624	0.738721	-0.436898	1369800	1770500	1192400	1564100	1834200	1652900	0.885481	0.298519	0.552088	1.16583	0.22136	C10122	--
pmb3075	C16H16O7	3-O-p-Coumaroylshikimic acid	Phenolic acids	Phenolic acids	-	3	66762	57606	47581	102430	95709	102670	1.79303	0.00824448	0.347896	1.74941	0.806867	17332	37939	40491	48807	50519	60238	1.26966	0.0827472	0.369209	1.66626	0.73661	13538	15286	23568	36456	24722	26593	1.27875	0.0706673	0.292806	1.67527	0.744398	--	--
pmb0751	C16H16O7	Trans-5-O-(p-Coumaroyl)shikimate	Phenolic acids	Phenolic acids	-	3	200170	193910	142570	255780	214910	219940	1.39569	0.0905044	0.535087	1.28693	0.363932	84952	106670	132930	178950	131750	110990	0.984383	0.263809	0.608929	1.2993	0.377733	51752	56225	91816	78527	54386	70644	0.158334	0.936403	0.982057	1.01884	0.0269268	C02947	ko00940,ko00941,ko00945,ko01100,ko01110
pmn001513	C14H10O9	Digallic Acid	Phenolic acids	Phenolic acids	536-08-3	3	53511	36744	43720	38115	49765	29805	0.683098	0.513442	0.872287	0.87841	-0.187033	32749	35001	48010	30265	41254	34304	0.459555	0.598736	0.85858	0.914159	-0.129484	23512	35909	42132	34974	54135	35597	0.694859	0.407778	0.658922	1.22799	0.296298	C01572	--
Zmdn001863	C18H14O6	2-(7-Dihydroxyl)-benzofuranyl-ferulic acid	Phenolic acids	Phenolic acids	-	3	2287700	2385100	1755600	1091400	1683800	1857100	1.30399	0.12165	0.598941	0.720599	-0.472731	1977900	1356400	1490700	1584500	1808500	946230	0.503779	0.641731	0.870336	0.899322	-0.15309	1341900	1471900	1434500	1962600	2527000	2123700	1.5226	0.0367582	0.226601	1.55669	0.638485	--	--
pmn001419	C15H18O8	1-O-p-Coumaroyl-β-D-glucose*	Phenolic acids	Phenolic acids	7139-64-2	1	631180	560240	541870	1317500	1126500	1497100	1.85696	0.0158068	0.351284	2.27377	1.18509	271040	429250	418860	4806700	4327800	4304500	1.73431	0.0006703	0.0564728	12.0082	3.58595	353780	295320	344200	6970200	6065300	6547000	1.6174	0.00169962	0.0687328	19.7146	4.30119	C16827	--
Zmhn002301	C15H18O8	p-Coumaric acid-4-O-glucoside*	Phenolic acids	Phenolic acids	117405-48-8	1	253290	219630	246340	727130	601550	680880	1.89013	0.00451132	0.24005	2.79393	1.48229	216440	196560	213170	2274500	2311500	2115000	1.74201	0.000794225	0.0582277	10.7016	3.41975	190720	179410	145650	2914900	3027800	3390400	1.6154	0.00220113	0.0711123	18.0951	4.17753	C06739	--
Smcp000882	C15H21NO7	N-benzoyl-2-aminoethyl-β-D-glucopyranoside	Others	Others	-	3	397010	394310	123290	155530	215070	403030	0.25664	0.710365	0.925488	0.845858	-0.241513	371020	240150	615720	548800	274760	381390	0.0338725	0.959907	0.977738	0.982117	-0.0260326	292490	515000	273870	417600	605520	649810	1.11044	0.134644	0.385059	1.54706	0.62953	--	--
Lmsp011263	C18H16O6	6-Hydroxy-5,7,4'-trimethoxyflavone	Flavonoids	Flavones	6938-19-8	3	202830	177740	167360	198280	155100	213520	0.253439	0.775451	0.926913	1.03462	0.0491027	135260	138760	149650	118070	160100	136050	0.262701	0.826026	0.945482	0.977695	-0.0325438	127930	160900	143190	168800	124770	109970	0.445878	0.667822	0.834116	0.934077	-0.0983864	C14985	--
Lmtn002233	C15H20O8	Androsin	Phenolic acids	Phenolic acids	531-28-2	3	16349000	17519000	14636000	14875000	14012000	12101000	1.37781	0.0992941	0.552027	0.845044	-0.242902	9787300	9674600	10477000	8146800	7611600	7660600	1.68487	0.00320414	0.10798	0.782226	-0.354342	8023300	7957900	7786400	7918900	8393900	6765300	0.404709	0.682753	0.840744	0.97099	-0.0424718	--	--
Lmtn002565	C14H18O9	1-O-Vanilloyl-D-Glucose	Phenolic acids	Phenolic acids	-	3	83776	49244	56928	53561	60727	52289	0.592253	0.53799	0.880659	0.876961	-0.189415	42619	42936	75005	55897	59448	37506	0.118958	0.851392	0.952986	0.951987	-0.0709865	39474	37605	46163	50274	36998	35397	0.0866626	0.97385	0.992488	0.995351	-0.00672329	C20470	--
Zmhn001883	C14H18O9	Vanillic acid-4-O-glucoside	Phenolic acids	Phenolic acids	32142-31-7	3	17947	17895	8573.7	11375	21343	24063	0.63276	0.454465	0.863191	1.2784	0.354339	19300	30798	34520	16845	11504	26025	1.06165	0.182026	0.549338	0.642582	-0.638048	22393	23260	24849	26680	21239	18756	0.477236	0.646887	0.82058	0.945718	-0.0805183	--	--
pmb0789	C14H21NO8	Pyridoxine-5'-O-glucoside	Others	Vitamin	-	3	14087000	12545000	12163000	12787000	11908000	10306000	1.05649	0.250246	0.753723	0.902204	-0.148475	10736000	12023000	9328300	12068000	12081000	13088000	1.22826	0.145249	0.486856	1.16049	0.214734	9212300	8806100	9396100	14167000	14648000	12343000	1.56109	0.0179157	0.19476	1.50132	0.586234	C03996	--
Lmfn000604	C13H16O10	6-O-Galloyl-D-glucose*	Phenolic acids	Phenolic acids	13186-19-1	1	466960	465820	318470	435160	341320	270430	0.825114	0.377072	0.831658	0.836691	-0.257233	368240	345800	281500	426150	346260	361680	0.929633	0.265646	0.611773	1.13917	0.187984	233300	240320	241070	292800	253450	272270	1.35934	0.0868098	0.316249	1.14528	0.1957	--	--
Hmln000659	C13H16O10	3-O-Galloyl-D-glucose*	Phenolic acids	Phenolic acids	-	1	503310	562940	391970	493340	443560	364040	0.704757	0.453318	0.863191	0.892142	-0.164654	427150	341780	338440	516670	382240	480230	1.16496	0.148421	0.486856	1.24542	0.316632	348240	258340	226660	376670	367680	288220	0.953724	0.226481	0.492414	1.23922	0.309436	--	--
Lmmn001294	C14H20O9	Koaburaside	Phenolic acids	Phenolic acids	41653-73-0	3	183760	209180	200510	230600	243980	226760	1.67845	0.0208177	0.356723	1.1818	0.240988	196420	207070	192340	231900	256470	255310	1.64786	0.011404	0.183237	1.24814	0.319781	223480	246700	233810	248680	198120	205640	0.764799	0.396774	0.652258	0.926775	-0.10971	--	--
Zmhn005413	C15H12O9	p-Dimeric galloyl methyl ester	Phenolic acids	Phenolic acids	-	3	21247	34909	24007	19676	24062	33885	0.171443	0.893184	0.966819	0.968315	-0.0464523	25186	29690	29134	21064	27053	27991	0.757863	0.375473	0.710867	0.90594	-0.142513	28602	26921	33240	25708	34822	24283	0.328822	0.750856	0.883699	0.955499	-0.065673	--	--
Hmln002806	C16H16O8	5-O-Caffeoylshikimic acid	Phenolic acids	Phenolic acids	180981-12-8	2	53230	50462	11495	174480	263310	373130	1.6784	0.0497399	0.480493	7.04003	2.81558	32594	20558	115860	144360	183820	146280	1.3616	0.0599466	0.34493	2.80726	1.48916	26624	65965	22590	100340	81067	119550	1.34568	0.027042	0.212724	2.61295	1.38568	C10434	ko00940,ko00941,ko00945,ko01100,ko01110
pmn001421	C16H18O8	3-O-p-Coumaroylquinic acid*	Phenolic acids	Phenolic acids	87099-71-6	3	13964000	15250000	13645000	13041000	17739000	25192000	0.960184	0.341674	0.831658	1.30596	0.385107	19074000	20396000	28586000	31898000	48834000	33289000	1.42099	0.0868646	0.378918	1.6754	0.744505	20804000	24883000	26564000	33017000	27422000	46486000	1.19332	0.169779	0.429116	1.47991	0.56551	--	--
pmb3074	C16H18O8	5-O-p-Coumaroylquinic acid*	Phenolic acids	Phenolic acids	1899-30-5	3	14957000	15449000	14952000	13690000	19370000	25400000	0.983434	0.325497	0.818019	1.28886	0.366093	17927000	21441000	24630000	32805000	43154000	34095000	1.58981	0.0231364	0.235198	1.71965	0.782113	19731000	23585000	25821000	35748000	27391000	46350000	1.28065	0.122931	0.369056	1.58365	0.663256	C12208	ko00940,ko00941,ko00945,ko01110
pma0149	C15H16O9	Sinapoyl malate	Phenolic acids	Phenolic acids	92344-58-6	3	97138	101940	77953	91146	60429	81238	0.982429	0.277089	0.754262	0.840386	-0.250876	106590	89896	69323	58414	75255	47591	1.2817	0.1098	0.440939	0.681918	-0.552329	69068	59056	64114	33916	51425	56671	1.1328	0.120977	0.368725	0.73873	-0.436881	C02887	ko00940
Hmcn004128	C16H20O8	P-Methoyxcinnamate glucoside	Phenolic acids	Phenolic acids	-	3	2484900	2452200	2627800	2259100	2202300	2159700	1.77392	0.0135921	0.351284	0.87524	-0.19225	2217000	2337700	2277900	2131700	2421300	2795900	0.693793	0.466367	0.773038	1.07556	0.105094	2169300	2200400	2131000	2635700	2591000	2477500	1.57096	0.00621032	0.108845	1.18513	0.24505	--	--
Smjn005692	C15H18O7S	deacetvlmatlicarin-8-O-sulfite	Terpenoids	Sesquiterpenoids	-	3	223130000	268840000	262670000	318210000	257800000	271430000	1.07718	0.257593	0.753723	1.12297	0.167323	270180000	254420000	208440000	315070000	201900000	295280000	0.468534	0.55111	0.829125	1.10806	0.148032	227060000	216360000	213290000	209710000	228680000	243650000	0.584389	0.492375	0.722025	1.03857	0.0545999	--	--
Jmwn002620	C15H18O9	Vanillic Acid-4-O-Glucuronide	Phenolic acids	Phenolic acids	-	3	819280	984140	626390	721480	1026800	1748400	0.888384	0.365213	0.831658	1.43908	0.525142	3121200	2987000	3255400	4258800	3059800	3514200	0.986551	0.294425	0.639106	1.15691	0.210271	3605400	4732000	4273400	4509100	5012800	4351100	0.781024	0.345593	0.605018	1.10009	0.13762	--	--
Zmhn001793	C15H18O9	6-O-Caffeoyl-D-glucose	Phenolic acids	Phenolic acids	-	2	1735900	1639100	1202600	974790	999290	768050	1.6661	0.0477353	0.480493	0.599032	-0.739294	1015000	1008800	1181400	1329500	1026500	1118700	0.677132	0.452665	0.759338	1.08408	0.116474	1674300	1586700	1542300	1315200	1541400	1424500	1.20716	0.0988973	0.333861	0.891283	-0.166044	--	--
MWSHY0118	C19H18O6	5,6,7,4'-Tetramethoxyflavone	Flavonoids	Flavones	1168-42-9	3	142430	162690	115240	154960	159320	191610	1.16649	0.189688	0.680053	1.20347	0.267198	247210	125670	182180	232000	152960	154570	0.0683889	0.911948	0.9694	0.972021	-0.0409405	141120	178380	157060	84439	119230	132810	1.2359	0.0651785	0.282813	0.706058	-0.502141	C14472	--
mws0906	C16H22O8	Coniferin	Phenolic acids	Phenolic acids	531-29-3	3	18302000	16659000	17598000	17737000	16497000	19932000	0.430649	0.664328	0.916397	1.03058	0.0434497	9863300	12485000	11939000	10716000	10967000	11133000	0.415865	0.603102	0.862427	0.957089	-0.0632749	8416200	7728400	8060500	7313400	7235800	6979300	1.45394	0.0284644	0.212724	0.88942	-0.169063	C00761	ko00940
pmb0801	C14H19NO9	4-Pyridoxic acid-O-glucoside	Others	Vitamin	-	1	241230	191360	158900	1184300	1111100	1222600	1.88513	3.60682e-05	0.036465	5.94769	2.57233	138300	119740	136050	1895400	1877000	2090200	1.74201	0.00130285	0.0649662	14.8763	3.89494	111750	137590	141510	2457200	2691600	2379400	1.61636	0.00141539	0.0687328	19.2611	4.26762	--	--
pmp000261	C14H18O10	Methyl 6-O-galloyl-glucoside	Phenolic acids	Phenolic acids	-	3	60325	84639	114630	101720	78579	114550	0.636375	0.572431	0.902441	1.13581	0.183719	76814	78812	68819	67924	73602	37400	0.925434	0.308111	0.650282	0.797193	-0.326999	77772	100750	80728	60054	61119	81557	1.13272	0.134243	0.385059	0.781986	-0.354784	--	--
Zmap010726	C20H32O5	Balsamiferine E	Terpenoids	Sesquiterpenoids	-	3	13602000	12021000	12855000	15204000	13730000	13845000	1.42527	0.0948466	0.541452	1.11178	0.152869	17240000	15279000	15475000	22226000	19529000	22363000	1.61036	0.0116933	0.183237	1.33596	0.417875	12455000	14000000	12681000	13933000	15264000	14467000	1.25101	0.0739343	0.297799	1.1157	0.157948	--	--
mws0178	C16H18O9	Chlorogenic acid (3-O-Caffeoylquinic acid)	Phenolic acids	Phenolic acids	327-97-9	1	503030000	515530000	515040000	581230000	584290000	488600000	0.994693	0.328643	0.818698	1.07859	0.109142	540670000	575650000	535230000	608960000	570040000	594190000	1.34436	0.0763666	0.360449	1.07365	0.102526	474110000	523640000	490010000	577760000	557170000	482550000	0.879961	0.275453	0.528763	1.08719	0.120606	C00852	ko00940,ko00941,ko00945,ko01110
pme1816	C16H18O9	Neochlorogenic acid (5-O-Caffeoylquinic acid)	Phenolic acids	Phenolic acids	906-33-2	2	37715000	37747000	28375000	37535000	35146000	30854000	0.0180841	0.979724	0.99863	0.997092	-0.00420205	26727000	28887000	24736000	40819000	34885000	40556000	1.63814	0.0102038	0.183237	1.44692	0.532985	17749000	21059000	19816000	36558000	41612000	34812000	1.57962	0.00482244	0.0992353	1.92723	0.94653	C17147	--
mws2108	C16H18O9	Cryptochlorogenic acid (4-O-Caffeoylquinic acid)	Phenolic acids	Phenolic acids	905-99-7	3	494280000	479170000	499940000	534390000	527010000	492100000	1.3018	0.166038	0.663431	1.05437	0.0763829	486790000	507180000	483470000	585070000	560660000	542240000	1.61805	0.0136461	0.18899	1.1425	0.19219	472800000	509540000	454870000	543590000	515690000	508550000	1.20118	0.097322	0.3317	1.09088	0.125498	--	--
Zmhn002422	C16H20O9	1-O-Feruloyl-β-D-glucose	Phenolic acids	Phenolic acids	7196-71-6	3	310620	222180	189740	3811900	3379300	3039200	1.8905	0.00412369	0.232868	14.1589	3.82364	227250	234160	298390	4860100	5150000	4584600	1.74107	0.00103792	0.0591258	19.2086	4.26368	192790	245780	178550	3732800	3564200	4178800	1.61393	0.00230552	0.0711123	18.5957	4.2169	C17759	--
Zmhn002334	C16H20O9	6-O-Feruloyl-D-glucose	Phenolic acids	Phenolic acids	137887-25-3	3	312920	251970	232190	3876300	3807400	3461800	1.89843	0.000983866	0.130129	13.9829	3.80559	268910	256430	315910	5655000	5807400	4819900	1.74061	0.00344403	0.11232	19.3549	4.27463	205840	225680	207300	4050300	4029000	4227400	1.61834	0.000228924	0.0321706	19.2647	4.26789	--	--
Cmjp001616	C15H18O8S	11β,13-Dihydrolactucin-8-O-sulfite	Terpenoids	Sesquiterpenoids	-	3	1317700	1317300	1526200	1507500	1383400	1140600	0.330177	0.755691	0.926913	0.968831	-0.0456829	1409800	1355000	1357100	973370	803070	1138200	1.51167	0.04902	0.322167	0.707111	-0.499992	1963400	2111000	2048900	1301600	1508000	1491500	1.55311	0.00281354	0.0711123	0.702415	-0.509604	--	--
Zmhn003082	C15H18O10	5-O-Galloyl-methyl quinine ester	Phenolic acids	Phenolic acids	-	3	21189	26301	17775	11104	24981	36738	0.00580832	0.772644	0.926913	1.1158	0.158085	10378	33975	15537	34929	31687	7568.3	0.205655	0.693518	0.896606	1.23868	0.308799	33251	17957	7917.2	22074	33538	29177	0.815468	0.373061	0.633286	1.43406	0.520104	--	--
pmb3107	C15H20O10	Glucosyringic Acid	Phenolic acids	Phenolic acids	-	3	1425200	1661200	1292100	1619900	1406000	1502500	0.417485	0.713344	0.926913	1.03424	0.0485647	1503700	1441400	1474300	1432200	1425300	1316900	1.23039	0.147149	0.486856	0.944563	-0.0822817	1408100	1618500	1485100	1525700	1632100	1450600	0.318783	0.711219	0.859071	1.02143	0.0305948	--	--
Lmbn015605	C22H34O4	Phthalic acid,6-ethyl-3-octylbutyl ester	Phenolic acids	Phenolic acids	-	3	1463.5	1484.2	1080.6	1175.9	1605.8	1239	0.0383056	0.989871	0.99976	0.998113	-0.00272443	2454.4	1865.1	1471.1	829.6	1538.8	1194.7	1.27883	0.10935	0.440939	0.615325	-0.70058	1001.5	1717.2	1699	1762.5	1180.4	1361	0.0465729	0.903365	0.974854	0.97424	-0.0376509	--	--
pma3724	C17H20O9	1-O-Feruloylquinic acid	Phenolic acids	Phenolic acids	-	3	540250	426130	599130	492270	760870	825090	1.08755	0.232361	0.753723	1.32751	0.408723	526740	598330	428770	714490	648770	720070	1.44294	0.0514083	0.330774	1.34076	0.423053	351070	546720	668810	565020	744110	596980	0.768011	0.364994	0.62571	1.21672	0.282995	--	--
mws0179	C17H20O9	Chlorogenic acid methyl ester	Phenolic acids	Phenolic acids	29708-87-0	3	83998	40670	29189	274240	247170	413010	1.78271	0.0274606	0.39467	6.0733	2.60248	80044	48038	76012	485170	513360	522180	1.71848	9.01654e-06	0.00383073	7.45103	2.89744	40679	80464	28005	636570	589800	630330	1.57286	1.28414e-05	0.0113743	12.4487	3.63792	--	--
Lmtn003598	C18H24O8	3-Prenyl-4-O-glucosyloxy-4-hydroxybenzoic acid	Phenolic acids	Phenolic acids	-	3	69556	75522	97387	95105	104350	104940	1.4186	0.121829	0.598941	1.25542	0.328168	111780	124690	110140	129400	136910	114010	0.985105	0.249351	0.595818	1.09726	0.133901	105600	178920	157260	110360	138690	135870	0.523595	0.486278	0.717828	0.871293	-0.198769	--	--
pmp001076	C20H20O7	Isosinensetin	Flavonoids	Flavones	17290-70-9	3	57461	63232	61836	68635	67472	70673	1.69654	0.0252163	0.380503	1.13286	0.179971	56102	32796	87793	45634	63700	53690	0.039021	0.807342	0.93711	0.92265	-0.116144	57413	62970	66558	36935	57744	33321	1.2272	0.110586	0.35158	0.684708	-0.546439	--	--
Zmsp007375	C20H20O7	3,5,7,3'4'-Pentamethoxyflavone*	Flavonoids	Flavones	1247-97-8	3	24016	42544	28115	31251	33045	36017	0.439541	0.77323	0.926913	1.05955	0.0834532	24928	23571	29858	12132	71524	29691	0.219395	0.576666	0.845272	1.44655	0.532612	29972	10422	20810	12874	23952	20783	0.000660011	0.86551	0.951121	0.941262	-0.0873317	--	--
mws1313	C20H20O7	Sinensetin (5,6,7,3',4'-pentamethoxyflavone)*	Flavonoids	Flavones	2306-27-6	3	34485	55361	40040	42546	41015	46327	0.114326	0.999926	1	1.00002	2.22146e-05	31869	15385	62335	34251	75998	36234	0.630321	0.559404	0.836623	1.33666	0.41863	36680	32003	45745	29340	23765	27341	1.32204	0.0914947	0.320778	0.703027	-0.508348	C10186	--
mws0055	C20H20O7	Tangeretin (4',5,6,7,8-Pentamethoxyflavone)	Flavonoids	Flavones	481-53-8	3	1407500	1712900	1446900	1312200	1232000	946250	1.44462	0.0720774	0.485154	0.764226	-0.387929	935060	702810	2434600	1258900	680280	1030100	0.401151	0.574385	0.845272	0.72911	-0.455791	830270	1250600	843140	616820	755190	870710	0.9888	0.240869	0.502099	0.767001	-0.382699	C10190	--
mws0011	C17H24O9	Syringin	Phenolic acids	Phenolic acids	118-34-3	3	252410	278330	244720	213110	249810	213560	1.40229	0.108004	0.576684	0.87236	-0.197005	178320	237860	199130	172380	163090	237170	0.433914	0.652577	0.870336	0.930653	-0.103685	200180	229690	171280	248150	251870	231290	1.21059	0.110152	0.351499	1.21652	0.282758	C01533	ko00940
mws0232	C17H20N4O6	Riboflavin (Vitamin B2)	Others	Vitamin	83-88-5	1	7719800	9540200	7190100	7790200	9483800	9763400	0.775255	0.412492	0.842735	1.10582	0.145116	11804000	8818800	9029100	12249000	9475900	11235000	0.698397	0.431435	0.744211	1.11156	0.152587	8788500	7900200	9825000	10602000	11948000	10184000	1.30397	0.0545723	0.258704	1.23461	0.304052	C00255	ko00740,ko01100,ko01110,ko01240,ko02010
Zmhn002227	C17H22O10	4-O-Glucosyl-sinapate	Phenolic acids	Phenolic acids	-	3	810350	858950	768430	786780	732800	811250	0.859574	0.366297	0.831658	0.956148	-0.0646946	636620	760280	845760	703030	686270	552980	0.92584	0.267426	0.614473	0.866061	-0.20746	891970	982100	994900	796250	837890	835330	1.44008	0.0391678	0.230225	0.860751	-0.216331	C02919	--
HJN003	C17H22O10	1-O-Sinapoyl-D-glucose	Phenolic acids	Phenolic acids	-	3	724290	803490	698900	746690	814950	807610	0.986191	0.289531	0.764272	1.06403	0.0895362	746250	752020	820060	601790	616540	638230	1.65854	0.0119899	0.183237	0.800818	-0.320454	844200	988880	829430	745250	825310	799250	1.08692	0.185961	0.446572	0.890066	-0.168016	C01175	ko00940
pmn001423	C19H30O8	Roseoside	Others	Others	54835-70-0	2	127580	169560	137940	134980	146510	139860	0.289594	0.755813	0.926913	0.968443	-0.0462616	138130	152910	184880	94635	143950	105170	1.2818	0.0971281	0.416087	0.722296	-0.469338	221480	166500	198900	101780	127290	159510	1.30213	0.0459681	0.239556	0.662112	-0.594854	--	--
Lmzn001582	C18H28O9	5'-Glucosyloxyjasmanic acid	Phenolic acids	Phenolic acids	-	3	537910	483460	443670	462800	473250	559380	0.219608	0.817241	0.933169	1.02074	0.0296203	371020	492850	430800	509680	448210	497320	0.994208	0.270568	0.618665	1.124	0.168643	478140	448290	414030	424950	488970	484940	0.528612	0.52249	0.734761	1.04357	0.0615234	--	--
Cmbp005948	C21H20O8	1-O-p-Hydroxycinnamoyl-3-O-caffeoylglycerol	Phenolic acids	Phenolic acids	-	3	125970	138460	75079	125950	143400	106600	0.543033	0.619757	0.915812	1.10733	0.147091	98472	119650	97821	125720	119880	141610	1.37408	0.0706201	0.351709	1.22557	0.293452	104510	160600	145900	174610	152790	133530	0.610531	0.468445	0.702667	1.12146	0.165374	--	--
mws0043	C21H22O8	Nobiletin (5,6,7,8,3',4'-Hexamethoxyflavone)	Flavonoids	Flavones	478-01-3	1	1434800	1702300	1418500	1237100	1262800	1048100	1.58767	0.0470584	0.480493	0.778822	-0.360635	928970	684250	2534700	1202700	915890	1027700	0.249597	0.624472	0.86652	0.758522	-0.398736	912200	1160700	929490	580710	767420	844830	1.23249	0.0738033	0.297799	0.730405	-0.453232	C10112	--
Hmln003529	C18H26O10	Benzyl β-primeveroside	Phenolic acids	Phenolic acids	130622-31-0	3	682460	691400	613310	491740	605660	606460	1.36424	0.117604	0.598941	0.85743	-0.221908	595100	617760	757040	484370	613020	462490	1.2447	0.119296	0.456857	0.791857	-0.336687	682370	680180	652860	546360	527990	512210	1.59041	0.000479292	0.0372742	0.787215	-0.345171	--	--
Cmjn004337	C18H26O10	Benzyl-(2''-O-xylosyl)glucoside	Phenolic acids	Phenolic acids	-	3	690870	738530	702740	648100	623980	677410	1.56426	0.0448691	0.470572	0.914335	-0.129205	609010	676770	695190	482560	548140	515760	1.58519	0.0135903	0.18899	0.780658	-0.357238	819880	780440	808010	518730	625550	529950	1.5342	0.0116526	0.151774	0.695183	-0.524535	--	--
Cmyp005062	C20H22O9	Salireposide	Phenolic acids	Phenolic acids	16955-55-8	3	164640	144500	96483	98982	86727	199610	0.30694	0.879118	0.958275	0.949944	-0.0740861	127770	134490	108730	95107	116220	113560	1.02958	0.207123	0.567897	0.87573	-0.191442	110440	174470	80858	105350	70248	135930	0.397795	0.621664	0.802686	0.851709	-0.231567	--	--
mws0419	C23H22O7	Lactucopicrin	Terpenoids	Sesquiterpenoids	65725-11-3	1	678000	830000	673000	913000	890500	924000	1.62005	0.0667148	0.48122	1.25057	0.322589	884000	723500	787000	438000	426000	436000	1.71793	0.0155019	0.19351	0.542911	-0.881213	1570000	1500000	1480000	1030000	1030000	1110000	1.5957	0.000272158	0.0321706	0.696703	-0.521384	--	--
Smjp006561	C23H22O7	3,4β-Dihydro-15-dehydrolactucopicrin	Terpenoids	Sesquiterpenoids	-	1	1426600	1639000	1837500	342790	1733700	2355200	0.591632	0.818242	0.933169	0.903855	-0.145837	1206700	1570800	1883500	830210	1528100	374670	1.08135	0.190226	0.563381	0.586351	-0.770165	2913400	3474900	2837300	2675400	1951300	2682500	1.13424	0.114932	0.359742	0.792274	-0.335929	--	--
Smjp006537	C23H24O7	1β,13-dihydrolactucopicrin	Terpenoids	Sesquiterpenoids	-	3	326930	358820	240260	523310	347280	321400	1.02244	0.306071	0.79343	1.28723	0.364272	409720	485510	622380	365860	392570	314680	1.34025	0.127891	0.477113	0.707105	-0.500003	524620	545670	531580	509240	445790	512640	1.12068	0.168394	0.427753	0.916223	-0.126229	--	--
Zmsn002115	C21H32O8	Sonchuside A	Terpenoids	Sesquiterpenoids	111618-82-7	3	22191	38400	37679	35792	31274	36672	0.414647	0.768941	0.926913	1.05564	0.0781215	44544	38924	41798	32543	26678	38864	1.2923	0.107148	0.439221	0.783014	-0.35289	38691	25135	31518	27377	40052	29467	0.0926171	0.930127	0.982057	1.01628	0.023295	--	--
Lmyp005841	C21H20O9	Chrysin-7-O-glucoside	Flavonoids	Flavones	31025-53-3	3	156460	141900	94476	175890	116670	57775	0.476231	0.739078	0.926913	0.89181	-0.165192	257580	188100	181470	269210	203040	179320	0.160869	0.833547	0.94581	1.03894	0.0551096	157040	122120	123160	96410	100130	99665	1.41251	0.0895351	0.32037	0.736242	-0.441747	--	--
Lmyn002435	C19H28O10	Hydrangeifolin I	Phenolic acids	Phenolic acids	-	3	104490	102670	125070	82297	121660	104370	0.602868	0.591411	0.904718	0.928053	-0.107721	135540	109280	175650	77769	124600	74798	1.23537	0.132589	0.485225	0.659184	-0.601247	112070	135830	122250	78737	100270	118140	1.07045	0.156799	0.4139	0.802775	-0.316933	--	--
Cmjp002319	C21H28O9	Crepidiaside B	Terpenoids	Sesquiterpenoids	101921-35-1	3	107810	196730	186480	109230	177920	150570	0.411064	0.636109	0.915812	0.89145	-0.165773	326810	332770	177210	269290	301090	413340	0.617756	0.506598	0.793897	1.17559	0.233382	347850	259820	405250	395270	457010	481730	1.15769	0.111068	0.352006	1.31699	0.397249	--	--
mws1430	C30H48O	Lupenone	Terpenoids	Triterpene	1617-70-5	3	35720	43438	28207	40609	26855	32750	0.354263	0.708603	0.924384	0.933395	-0.0994397	37287	44535	36083	37334	50853	42357	0.716043	0.431683	0.744211	1.1072	0.146911	35919	34351	42247	38480	29286	42659	0.166778	0.888972	0.964325	0.981407	-0.0270762	C16990	--
Zmsp002551	C21H30O9	Ixerin D	Terpenoids	Sesquiterpenoids	93236-44-3	3	437280	404860	425230	430360	379070	322780	1.06431	0.281491	0.7589	0.893354	-0.162696	448760	370200	404630	339160	350910	458050	0.528798	0.605396	0.864433	0.938321	-0.0918468	324070	480640	455160	439420	381170	377450	0.236996	0.723847	0.869132	0.950924	-0.0725988	--	--
Cmjp002035	C21H30O9	Sonchuside E	Terpenoids	Sesquiterpenoids	-	3	141280	109470	148840	65369	71597	100650	1.62352	0.0297196	0.39467	0.59465	-0.749888	70121	66847	235800	85939	133720	125050	0.186429	0.884466	0.9615	0.924728	-0.112899	100150	131560	103520	85807	117110	175630	0.305201	0.648836	0.822021	1.12922	0.175321	--	--
pmf0085	C30H50O	Cycloartenol	Terpenoids	Triterpene	469-38-5	3	5912200	5848600	5973100	5906000	6071200	5762600	0.00161224	0.985127	0.99896	1.00033	0.000479899	6062500	5750100	6224500	5917200	6164600	6065500	0.207141	0.829754	0.945482	1.00611	0.00878752	5716900	5854400	5613300	5663800	6002900	5858000	0.685507	0.405474	0.658922	1.01979	0.0282735	C01902	ko00100,ko01100,ko01110
Zmsn003589	C21H32O9	Lactuside B	Others	Others	106009-42-1	2	5974000	4889900	3798100	3769400	4357800	3556300	1.14663	0.250612	0.753723	0.796856	-0.327609	7237800	5469900	5057900	2693500	4541000	4003200	1.35767	0.0680067	0.351273	0.632554	-0.66074	4249500	4904100	4993700	4483100	2963700	4129300	1.00175	0.195635	0.453639	0.818255	-0.289377	--	--
MWSHY0189	C21H20O10	Apigenin-7-O-glucoside(Cosmosiin)*	Flavonoids	Flavones	578-74-5	1	4561200	2570000	3141600	4223600	3585300	2594600	0.10709	0.957063	0.988346	1.01272	0.0182395	3047900	3071000	1968500	3656500	3560100	4213500	1.32063	0.0718614	0.35212	1.41332	0.49909	1550500	1423800	1906500	3514800	3068300	2861100	1.54396	0.00414681	0.0941226	1.93497	0.952311	C04608	ko00944
mws0072	C21H20O10	Apigenin-5-O-glucoside	Flavonoids	Flavones	28757-27-9	3	1682400	1165400	1662000	1806700	1528200	2059900	1.02669	0.266602	0.754262	1.19624	0.258506	1542600	2001100	1716400	1627900	1928900	1362800	0.467941	0.620543	0.865336	0.935267	-0.0965492	588620	420450	1192300	1621000	837660	1639400	1.07946	0.148952	0.406211	1.8616	0.896539	--	--
MWS20148	C21H20O10	Apigenin-4'-O-glucoside*	Flavonoids	Flavones	-	1	4611100	2487300	2938300	4189100	3149700	2630900	0.0586252	0.978993	0.99863	0.993324	-0.009663	2751700	3056700	1933900	3475500	3717400	4344000	1.402	0.043779	0.305195	1.49011	0.575422	1789000	1500600	1773900	3085900	3459700	2560200	1.52524	0.0248729	0.211795	1.79832	0.846651	--	--
mws0919	C21H20O10	Kaempferol-3-O-rhamnoside (Afzelin)(Kaempferin)	Flavonoids	Flavonols	482-39-3	3	54478	46492	37476	40079	41754	32880	1.09087	0.250241	0.753723	0.828576	-0.271294	42216	58356	23621	43158	44196	33548	0.0949637	0.925388	0.969992	0.973501	-0.0387457	35851	30720	35319	36606	45446	21856	0.0801922	0.932101	0.982057	1.01981	0.0282943	C16911	ko00944
pmp000117	C22H24O9	3,5,6,7,8,3',4'-Heptamethoxyflavone	Flavonoids	Flavonols	1178-24-1	1	935030	975730	1042700	821560	711790	541300	1.55666	0.0548589	0.480493	0.702447	-0.509538	424920	393350	1611700	590200	318350	495110	0.582274	0.485121	0.784281	0.577645	-0.791745	377070	301780	482170	313910	397400	458710	0.0766707	0.966559	0.991066	1.00775	0.0111404	--	--
Lmyn003028	C19H28O11	Benzyl-β-gentiobioside*	Phenolic acids	Phenolic acids	56775-64-5	3	36339	27958	30981	48587	26467	38924	0.737414	0.440166	0.862222	1.19627	0.25854	22340	22065	30154	31599	15238	38977	0.231903	0.656651	0.870336	1.15095	0.202831	27150	25203	35807	28933	20861	34333	0.243206	0.80528	0.917856	0.954254	-0.0675553	--	--
Lmtn002324	C19H28O11	Benzyl-(2''-O-glucosyl)glucoside*	Phenolic acids	Phenolic acids	-	3	22118	31044	30195	45999	35347	29530	1.23052	0.193048	0.684813	1.33013	0.411572	48820	33673	39395	31645	32565	50578	0.337706	0.772051	0.91999	0.94175	-0.0865843	25810	30293	28014	18203	39333	18563	0.494795	0.740811	0.878936	0.90468	-0.14452	C17564	--
Smnn002694	C19H28O11	Osmanthuside H [2-(4-Hydroxyphenyl)ethyl-β-D-apiosyl-(1→6)-β-D-glucoside]	Phenolic acids	Phenolic acids	-	3	5514400	5400000	5050800	5453700	5326000	4222500	0.697366	0.505661	0.869428	0.939681	-0.0897565	4683300	4495400	4624600	4471400	4122000	4443500	1.23982	0.136102	0.485225	0.944477	-0.0824124	3518400	3965400	3345500	3792000	4864000	4380200	1.16577	0.126849	0.373889	1.20379	0.267583	--	--
mws2186	C20H18O11	Avicularin(Quercetin-3-O-α-L-arabinofuranoside)*	Flavonoids	Flavonols	572-30-5	3	201000	144970	139850	298590	198970	214960	1.4365	0.120332	0.598941	1.46663	0.552509	154650	191480	122120	356580	390910	219760	1.4774	0.0713847	0.35212	2.06567	1.04661	107580	110980	155310	206750	194210	181720	1.42676	0.0291389	0.212724	1.55851	0.640167	--	--
mws4183	C20H18O11	Quercetin-3-O-arabinoside (Guaijaverin)*	Flavonoids	Flavonols	22255-13-6	3	489430	459800	527220	467180	385930	680630	0.0722787	0.850077	0.949148	1.0388	0.0549214	419320	357100	348790	576830	548340	452660	1.50777	0.0359706	0.275867	1.40225	0.487747	360950	342910	424610	561970	430700	700010	1.27086	0.126253	0.373222	1.49998	0.584941	--	--
mws1179	C21H22O10	Naringenin-7-O-glucoside (Prunin)*	Flavonoids	Flavanones	529-55-5	1	460260	418420	400940	392050	438660	394130	0.722267	0.477109	0.868838	0.95719	-0.0631221	336810	393070	298330	958060	794940	723990	1.6862	0.0112095	0.183237	2.40903	1.26845	239080	307640	315250	739560	822570	915530	1.58674	0.00292866	0.0722165	2.87442	1.52327	C09099	ko00941
pme1611	C21H22O10	Isohemiphloin	Flavonoids	Flavonoid carbonoside	3682-02-8	3	40034	35432	49525	24157	36054	29256	1.4281	0.0954095	0.541452	0.715788	-0.482397	30982	32613	35339	32730	31250	35976	0.177907	0.865628	0.959429	1.01033	0.0148268	32171	27793	33032	34801	41954	31203	0.942972	0.255278	0.511259	1.16089	0.21523	--	--
HJN087	C21H22O10	Naringenin-4'-O-glucoside*	Flavonoids	Flavanones	-	1	1638500	1325900	1367700	1285100	1232300	1346300	1.16781	0.24761	0.753723	0.891877	-0.165083	1287900	1378200	1219700	3428200	2776900	2565500	1.69678	0.0217419	0.23138	2.25709	1.17446	918100	1019600	1127900	2619400	2639800	3148600	1.59732	0.0049002	0.0992353	2.74263	1.45556	--	--
Smjp002687	C21H28O10	cichorioside B	Terpenoids	Sesquiterpenoids	117037-78-2	3	1213800	1332400	1353900	2453900	1485900	1003900	0.616117	0.500695	0.868838	1.26758	0.34208	1750100	1276000	1027800	1518600	830240	1165800	0.547802	0.569691	0.842043	0.866977	-0.205934	1517400	1214500	1213200	873870	963740	1003800	1.43107	0.0536948	0.257556	0.720238	-0.473455	--	--
mws0430	C19H19N7O6	Folic acid	Others	Vitamin	59-30-3	3	54068	30663	34929	5198.2	36820	21964	1.13445	0.189579	0.680053	0.5347	-0.903198	20721	20545	10735	37958	17038	30854	1.04755	0.202086	0.567525	1.65093	0.723279	26902	12101	19631	20135	48142	34313	1.01909	0.20635	0.468374	1.74967	0.807081	C00504	ko00670,ko00790,ko01100,ko01240
mws0355	C22H18O10	Catechin gallate*	Flavonoids	Flavanols	130405-40-2	3	22167	17433	15032	23491	13320	19792	0.123065	0.866367	0.955933	1.03608	0.0511323	28986	14043	15354	27299	14392	25326	0.408503	0.669281	0.881045	1.14789	0.198979	16964	26171	23012	20451	14074	24979	0.436695	0.623324	0.803801	0.899572	-0.152689	--	--
mws1397	C22H18O10	Epicatechin gallate*	Flavonoids	Flavanols	1257-08-5	3	29018	19246	19833	30095	14502	16584	0.471805	0.715546	0.926913	0.898439	-0.154508	45540	13209	32172	22771	11462	31388	0.519625	0.494506	0.787554	0.721736	-0.470456	22421	23572	22363	24765	9040.9	24646	0.577324	0.592193	0.787773	0.85511	-0.225818	--	--
pmn001697	C21H18O11	Apigenin-7-O-glucuronide	Flavonoids	Flavones	29741-09-1	1	2173100	2020000	1964200	2001600	1880300	2047400	0.807894	0.39785	0.831658	0.962971	-0.0544361	1722000	2060800	1870200	1787400	1876600	1928600	0.0989565	0.863264	0.959077	0.989315	-0.0154975	1469500	1165300	1391700	2203300	2009400	1702800	1.42825	0.0290687	0.212724	1.46914	0.554974	--	--
mws0052	C21H18O11	Baicalin	Flavonoids	Flavones	21967-41-9	1	13270000	12006000	12535000	13926000	13301000	13509000	1.46292	0.0993758	0.552027	1.07736	0.107498	10500000	12227000	10272000	12143000	12114000	10891000	0.779646	0.396589	0.723507	1.06512	0.0910203	8279200	6188800	7682500	12871000	12544000	10923000	1.50331	0.00547331	0.100609	1.6405	0.71414	C10025	--
mws0089	C21H20O11	Kaempferol-7-O-glucoside*	Flavonoids	Flavonols	16290-07-6	1	11984000	10543000	10822000	9414400	9622000	8953500	1.6948	0.0392883	0.451369	0.839303	-0.252737	12098000	9787300	9552800	9278100	10820000	9790700	0.47468	0.615892	0.864843	0.950719	-0.0729091	8400900	7941900	8301100	8713800	9205800	7293700	0.204239	0.775288	0.898071	1.02311	0.0329544	--	--
MWSHY0136	C21H20O11	Kaempferol-3-O-glucoside (Astragalin)*	Flavonoids	Flavonols	480-10-4	1	43447000	38156000	36314000	48360000	46605000	42410000	1.44643	0.0817635	0.525473	1.16501	0.220348	54642000	41221000	33496000	56314000	41958000	42968000	0.46045	0.636913	0.870336	1.09185	0.126768	25804000	19026000	28228000	46640000	45923000	33985000	1.4093	0.0283599	0.212724	1.73216	0.792571	C12249	ko00944,ko01110
mws0913	C21H20O11	Kaempferol-3-O-galactoside (Trifolin)*	Flavonoids	Flavonols	23627-87-4	1	11396000	10448000	11766000	10477000	8973200	9199500	1.50636	0.0554837	0.480493	0.852416	-0.230371	12036000	10368000	10049000	9435100	10287000	10141000	0.972646	0.296632	0.639106	0.920195	-0.119988	8510400	8462100	8762200	9262200	8841700	7979300	0.203819	0.790606	0.908299	1.01354	0.0194059	C12626	ko00944
Hmpp003270	C21H20O11	Luteolin-4'-O-glucoside*	Flavonoids	Flavones	6920-38-3	1	1841300	2962100	986710	1284200	1180600	924430	1.07186	0.2953	0.775449	0.585348	-0.772633	1098700	1552000	935960	1068800	1167100	1338600	0.0980862	0.985264	0.991146	0.99661	-0.00489954	1471300	760000	1174100	1952600	1609000	1600500	1.19914	0.0856642	0.315405	1.51586	0.600134	--	--
pme2459	C21H20O11	Luteolin-7-O-glucoside (Cynaroside)*	Flavonoids	Flavones	5373-11-5	1	75451000	46772000	53062000	81263000	59265000	44742000	0.217102	0.820784	0.933169	1.05696	0.0799267	59149000	52843000	31362000	73331000	53742000	74806000	1.1002	0.148595	0.486856	1.40826	0.493909	27719000	20426000	29114000	50657000	49728000	35229000	1.40459	0.0401155	0.233085	1.75532	0.811731	C03951	ko00944
Lmmn004625	C21H22O11	Dihydrokaempferol-7-O-glucoside	Flavonoids	Flavanonols	-	3	1314900	1210300	1052200	1393700	1314100	1208400	0.984029	0.299898	0.785483	1.09471	0.130543	1263100	1312300	1080400	4637300	3899200	3435500	1.71425	0.0128959	0.18899	3.2748	1.71141	927540	973120	1085800	2901000	2891000	2490700	1.60465	0.00275297	0.0711123	2.77342	1.47166	--	--
Lmlp005236	C21H22O11	Dihydrokaempferol-3-O-glucoside	Flavonoids	Flavanonols	1049-08-8	3	3215200	2392200	2729000	3083300	2632300	2119000	0.425879	0.672693	0.916397	0.939806	-0.0895649	2402700	2807500	1829100	2952600	2465600	3470000	1.0515	0.203463	0.567897	1.26265	0.336459	1958000	1724700	1577300	2427900	2606700	1982600	1.31098	0.0666889	0.284483	1.33407	0.415833	--	--
MWS20145	C21H22O11	Eriodictyol-7-O-glucoside	Flavonoids	Flavanones	38965-51-4	3	2401100	2852300	2673600	2525400	2644500	2317800	0.776923	0.422264	0.843692	0.944582	-0.0822523	2280800	2411100	2017500	3157900	2560000	3458900	1.45136	0.0723176	0.35212	1.36775	0.451807	2060700	1753500	1719500	2360800	2561800	2066300	1.30877	0.0589729	0.271007	1.26297	0.336821	--	--
HJN086	C21H22O11	Eriodictyol-3'-O-glucoside	Flavonoids	Flavanones	-	3	179170	137020	157260	163640	129770	131370	0.827668	0.379763	0.831658	0.897201	-0.156496	174520	196720	151000	459970	403480	285050	1.60417	0.0483545	0.321621	2.19918	1.13697	127610	125420	140290	365330	354800	342950	1.6143	2.25011e-05	0.0113743	2.70284	1.43447	--	--
Lmtn002796	C21H22O11	Aromadendrin-7-O-glucoside	Flavonoids	Flavanonols	28189-90-4	3	101630	76352	32815	55214	75283	74202	0.150538	0.930757	0.977268	0.971072	-0.0423503	73519	70430	71380	47920	46835	30179	1.54697	0.031761	0.260404	0.580201	-0.785376	62758	60610	35388	51659	75098	66295	0.722277	0.365771	0.62571	1.21603	0.282178	--	--
mws1361	C21H22O11	Taxifolin-3-O-rhamnoside (Astilbin)	Flavonoids	Flavanonols	29838-67-3	3	197120	185200	160340	159850	186430	142910	0.919636	0.346482	0.831658	0.901467	-0.149654	193360	218480	190780	366910	307380	328780	1.68773	0.00663944	0.157829	1.66451	0.735102	163500	151800	188420	244760	213250	227240	1.46004	0.0136178	0.173111	1.36038	0.444008	C17449	--
Li512113	C20H20O12	Maleoyl-caffeoylquinic acid	Phenolic acids	Phenolic acids	-	3	332570	351030	427810	761800	452090	473460	1.41744	0.187599	0.680053	1.51821	0.602368	456790	402490	507690	529230	452750	776910	0.97017	0.31239	0.655242	1.28671	0.363684	469000	505540	474370	399500	301770	448390	1.15834	0.139043	0.394866	0.793465	-0.333761	--	--
Zmdn002049	C21H24O11	Epicatechin-4'-O-β-D-glucopyranoside	Flavonoids	Flavanols	-	3	68579	46536	52907	57198	58424	58093	0.382299	0.799437	0.930044	1.03388	0.0480722	55965	38244	78782	43974	69633	50152	0.114067	0.838941	0.949798	0.946633	-0.0791228	53619	48188	49174	67546	45209	39565	0.0881138	0.963472	0.990916	1.00887	0.0127384	--	--
Lmyn004187	C21H10O12	Flavogallonic Acid Dilactone	Phenolic acids	Phenolic acids	103744-88-3	3	68671	52785	59477	56244	63777	52522	0.443538	0.650239	0.915812	0.953629	-0.0684996	78307	57124	69159	71707	79953	79801	0.944197	0.281451	0.631955	1.13134	0.178033	59217	38901	71165	76413	60367	66195	0.777537	0.365603	0.62571	1.19903	0.261865	--	--
Zmjp013616	C30H50O3	12,13-Dihydroursolic acid	Terpenoids	Triterpene	-	3	37163	40039	32272	40093	44002	46266	1.42657	0.0773243	0.504354	1.19079	0.251924	32250	31206	24034	38509	36427	36680	1.38468	0.0814348	0.369195	1.27576	0.351354	38642	34443	25209	26781	28762	35474	0.355362	0.640998	0.818243	0.925967	-0.110967	--	--
pmb2654	C19H27NO12	Anthranilate-1-O-Sophoroside	Phenolic acids	Phenolic acids	-	3	50531	71462	52946	57608	54037	83636	0.531649	0.588338	0.904718	1.11628	0.1587	18329	30510	43974	59862	32683	35560	0.850141	0.360317	0.703874	1.38025	0.464928	34391	55987	55189	53271	80939	111660	1.11178	0.175718	0.438833	1.68905	0.756212	--	--
mws4167	C21H18O12	Luteolin-7-O-glucuronide	Flavonoids	Flavones	29741-10-4	1	187650000	169220000	156690000	186960000	170550000	170320000	0.454893	0.679807	0.919546	1.02779	0.0395405	144220000	153830000	145250000	156370000	152700000	169920000	1.25184	0.138177	0.485225	1.08051	0.111712	109750000	107120000	121370000	150550000	153960000	147790000	1.56362	0.00624433	0.108845	1.33722	0.419233	C03515	ko00944
MWSslk053	C21H18O12	Scutellarein-7-O-glucuronide (Scutellarin)	Flavonoids	Flavones	27740-01-8	1	181750000	161180000	160930000	178790000	174700000	167630000	0.7023	0.508228	0.870879	1.03426	0.0485927	151110000	154730000	142320000	155640000	152880000	173270000	1.07367	0.220221	0.571584	1.07504	0.104391	112550000	111180000	124040000	149240000	152020000	146500000	1.55895	0.00764173	0.117057	1.28752	0.364592	--	--
Lmmp003767	C21H18O12	Kaempferol-7-O-glucuronide	Flavonoids	Flavonols	-	3	22167000	18149000	18866000	23030000	19728000	15835000	0.118334	0.940059	0.979804	0.990048	-0.0144301	21110000	22193000	16620000	19617000	17228000	16652000	0.825689	0.3474	0.6929	0.892762	-0.163652	14458000	14603000	9834900	13554000	14167000	17833000	0.761264	0.342984	0.604748	1.17118	0.22796	--	--
pmb2999	C22H22O11	Chrysoeriol-5-O-glucoside	Flavonoids	Flavones	-	3	7153800	7755700	8811300	6204000	7318100	7108700	1.2631	0.165335	0.663431	0.869735	-0.201353	8310800	7344000	7991500	5522600	6735900	5181800	1.52884	0.0281688	0.249134	0.737549	-0.43919	7892800	6889200	9046800	5977300	5709100	5780000	1.4297	0.0742865	0.29803	0.732995	-0.448124	--	--
pmn001468	C19H26O13	Sibiricose A3	Phenolic acids	Phenolic acids	139726-39-9	3	2779.6	5943.6	1494	13851	3549.1	2986.2	0.826032	0.445387	0.863191	1.99529	0.9966	4692.8	4289.5	4470.3	17732	16137	15965	1.7385	0.00148832	0.0654214	3.70441	1.88925	6297.6	5348.3	4594.3	15580	11625	17414	1.54938	0.0238865	0.211665	2.74744	1.45809	--	--
Lmdp004307	C23H26O10	Farrerol-7-O-glucoside	Flavonoids	Flavanones	885044-12-2	3	1794100	1320900	1311100	1591500	1741700	1317900	0.376882	0.730301	0.926913	1.05083	0.0715359	1142300	1384100	1093600	1202800	1248500	1180000	0.109674	0.970775	0.985375	1.00312	0.00449643	565560	667530	676180	905530	1033500	1069800	1.53504	0.00536043	0.100359	1.57591	0.656181	--	--
Lmdp003286	C21H20O12	Isohyperoside*	Flavonoids	Flavonols	35589-21-0	1	50512000	20482000	21301000	37633000	16331000	19034000	0.47507	0.622114	0.915812	0.79092	-0.338396	53893000	15779000	19943000	49991000	34689000	25367000	0.578555	0.658465	0.870336	1.228	0.296308	21744000	12490000	23664000	23721000	44612000	33353000	1.17939	0.121498	0.368725	1.7563	0.812536	--	--
mws1329	C21H20O12	Quercetin-7-O-glucoside*	Flavonoids	Flavonols	491-50-9	1	20372000	15638000	18063000	18361000	19272000	19366000	0.664243	0.552782	0.888565	1.05411	0.0760282	15706000	20492000	19012000	18862000	17815000	19294000	0.233913	0.877504	0.959429	1.01378	0.0197499	14006000	14348000	17157000	19023000	18569000	18054000	1.36543	0.0679501	0.287437	1.22269	0.290063	C12639	--
mws0091	C21H20O12	Quercetin-3-O-glucoside (Isoquercitrin)*	Flavonoids	Flavonols	482-35-9	1	53662000	51429000	61027000	53087000	53153000	54514000	0.516186	0.601909	0.912002	0.96771	-0.0473538	58772000	52577000	53470000	42243000	56254000	47127000	1.02434	0.25801	0.605467	0.883539	-0.178634	45707000	53318000	40469000	46757000	48579000	48279000	0.337502	0.749308	0.883699	1.02954	0.0420034	C05623	ko00944,ko01100,ko01110
Hmpp103270	C21H20O12	Eriodictyol-7-O-glucoronide	Flavonoids	Flavanones	133360-47-1	1	255190	213990	190040	193950	234060	176740	0.66213	0.516276	0.872287	0.917372	-0.124421	214650	222350	189150	286100	226940	285740	1.38858	0.0805645	0.368555	1.2757	0.35129	130930	162070	166960	173290	191720	218050	1.23456	0.0768392	0.298429	1.26763	0.342136	--	--
mws0061	C21H20O12	Quercetin-3-O-galactoside (Hyperin)*	Flavonoids	Flavonols	482-36-0	1	73979000	77549000	76837000	72145000	71665000	68332000	1.62479	0.0293335	0.39467	0.92896	-0.106311	73779000	75386000	72180000	62118000	68105000	67537000	1.51335	0.036291	0.275867	0.893447	-0.162546	57400000	72677000	64108000	62984000	65047000	65154000	0.0142159	0.947133	0.982385	0.99485	-0.00744868	C10073	--
Hmcn001884	C21H20O12	6-Hydroxyluteolin 5-glucoside	Flavonoids	Flavones	-	3	1675800	778970	1241000	1890800	1450600	628540	0.0651028	0.850571	0.949148	1.07418	0.103242	886920	1266200	572690	1671500	709830	1813100	0.825797	0.303717	0.64508	1.53878	0.62179	605280	520350	552880	859030	1151100	610830	1.19979	0.179123	0.439903	1.56148	0.642914	--	--
pme1598	C22H24O11	Hesperetin-5-O-glucoside	Flavonoids	Flavanones	69651-80-5	3	49085000	45454000	47384000	40803000	48287000	39860000	1.17695	0.241498	0.753723	0.908591	-0.138297	51343000	43884000	42156000	38255000	43181000	41801000	1.06895	0.23422	0.577551	0.897032	-0.156768	39021000	45747000	38828000	38452000	40916000	40755000	0.363772	0.670058	0.834271	0.9719	-0.0411196	--	--
Xmsn002700	C21H22O12	Taxifolin-3'-O-glucoside	Flavonoids	Flavanonols	31106-05-5	3	1435100	1385300	1262100	1434600	1359600	1399600	0.614707	0.558655	0.89226	1.02726	0.0388052	1421900	1214300	1294100	1160900	1185300	1251200	1.1466	0.199956	0.567525	0.915299	-0.127685	1299800	1134000	1177900	1368000	1169300	1377800	0.824252	0.301151	0.55357	1.084	0.116371	--	--
Lmfn001258	C20H20O13	Maplexin D (2,4-Di-O-Galloyl-1,5-Anhydro-D-Glucitol)	Phenolic acids	Phenolic acids	1355573-86-2	3	180940	156570	117900	52939	136530	114360	1.15536	0.184964	0.680053	0.667155	-0.583906	111950	166530	147710	122760	152230	43193	0.788287	0.396217	0.723507	0.746575	-0.42164	114930	111580	85259	166140	157040	143270	1.4389	0.0138694	0.173111	1.49614	0.581245	--	--
Zmhn002508	C21H28O12	4-p-Cumaroyl-rhamnosyl-(1→6)-D-glucose	Phenolic acids	Phenolic acids	-	3	1675300	1968900	1268400	1305800	1468100	1561400	0.733072	0.450188	0.863191	0.882486	-0.180355	2244000	1380100	1667100	1447600	1274600	687770	1.16453	0.141905	0.485225	0.644461	-0.633836	1854900	1644600	1796100	1455400	2177900	1247800	0.488703	0.675728	0.838088	0.921727	-0.117588	--	--
pmn001641	C22H20O12	Kaempferide-3-O-glucuronide	Flavonoids	Flavonols	-	1	5855200	4572300	3984700	5285500	5156500	3874500	0.0209824	0.966523	0.994054	0.99336	-0.00961174	4067600	4866900	4002100	4314600	4135200	4756600	0.285567	0.802778	0.932947	1.02086	0.0297788	3241400	3178000	3257400	4350600	4941400	3780100	1.43284	0.0769116	0.298429	1.35087	0.433889	--	--
Lmfn003760	C21H18O13	Quercetin-4'-O-glucuronide	Flavonoids	Flavonols	201463-36-7	3	503620000	483830000	479430000	494780000	495890000	485580000	0.368001	0.728511	0.926913	1.00639	0.00918621	477580000	479920000	467860000	492240000	473640000	500230000	1.07514	0.221406	0.571584	1.02859	0.040667	437040000	438640000	469060000	470900000	481290000	477010000	1.284	0.104273	0.34112	1.06281	0.0878806	--	--
Zmhn004909	C21H18O13	3,4-Digalloylshikimic acid	Phenolic acids	Phenolic acids	-	3	545330	501910	407650	534220	510930	432520	0.163488	0.88928	0.963625	1.01566	0.022414	496870	532320	421180	494360	432980	472000	0.351498	0.678929	0.888098	0.964816	-0.0516745	369920	347130	326130	432910	492530	389890	1.34392	0.0762464	0.298429	1.26088	0.334437	--	--
Hmjp003123	C21H18O13	Quercetin-5-O-glucuronide	Flavonoids	Flavonols	-	3	336560000	345860000	334400000	371100000	351650000	367020000	1.66885	0.0338988	0.428396	1.07174	0.0999594	386730000	349840000	330210000	339710000	340630000	338620000	0.770379	0.437531	0.751008	0.955174	-0.0661653	352090000	337600000	352800000	375760000	338820000	378490000	0.834247	0.319061	0.57705	1.04852	0.0683522	--	--
mws1454	C23H26O11	Persicoside	Flavonoids	Flavanones	28978-03-2	3	142390	104650	93090	94320	89248	115450	0.706982	0.475765	0.868838	0.879129	-0.185854	90026	79108	76628	118180	105030	120010	1.61952	0.00690113	0.157829	1.39655	0.481872	59398	69219	53389	92029	117230	91887	1.4801	0.0240766	0.211665	1.65459	0.726477	--	--
HJN104	C21H22O13	Dihydromyricetin-3-O-glucoside	Flavonoids	Flavanonols	-	3	32872	46159	36777	40163	51367	32774	0.347807	0.695752	0.919827	1.07336	0.102138	43724	47135	44491	39117	39196	32048	1.44681	0.0552293	0.334487	0.815375	-0.294464	39202	19469	32629	56308	33452	37974	0.905802	0.25436	0.511248	1.39906	0.484456	--	--
pmb3072	C22H26O12	3-O-p-Coumaroylshikimic acid-O-glucoside	Phenolic acids	Phenolic acids	-	3	38565	34277	43350	38465	36344	32688	0.768048	0.413334	0.842735	0.925167	-0.112214	17569	23953	24596	30647	33632	28005	1.43923	0.0392577	0.291835	1.39575	0.481037	31375	34617	19481	27366	25352	34776	0.167811	0.908184	0.975742	1.02364	0.0337153	--	--
Wmhn001495	C20H20O14	1,4-Di-O-Galloyl-D-glucose*	Phenolic acids	Phenolic acids	-	3	141110	117940	71407	32016	96832	70000	1.15393	0.190385	0.680139	0.601736	-0.732797	41628	69743	64793	96439	66948	32618	0.0916064	0.767904	0.918759	1.11263	0.153971	31310	57935	31336	85578	83222	40475	1.03948	0.174701	0.438269	1.73556	0.795397	--	--
pmn001526	C20H20O14	1,6-di-O-galloyl-β-D-glucose*	Phenolic acids	Phenolic acids	-	3	544580	515980	392720	103960	439620	354170	1.11564	0.199579	0.694893	0.617741	-0.694927	325080	405090	367950	335340	409940	139790	0.734125	0.47493	0.780722	0.805987	-0.311172	397670	345880	291690	365420	475440	372530	0.879465	0.275594	0.528763	1.17209	0.229078	C04101	--
Lmmn003398	C23H22O12	Kaempferol-3-O-(6''-acetyl)glucoside	Flavonoids	Flavonols	-	1	133670000	118590000	107510000	126490000	122600000	116980000	0.291525	0.814412	0.933169	1.01751	0.0250447	108290000	115450000	105550000	111280000	107740000	113180000	0.280049	0.790843	0.928373	1.00884	0.0126934	90508000	87983000	91279000	108870000	120640000	100920000	1.43317	0.0677032	0.287437	1.22486	0.292615	--	--
Lmmp003903	C23H22O12	Kaempferol-3-O-(2''-acetyl)glucoside	Flavonoids	Flavonols	-	1	905760	421420	339680	176310	660970	1350300	0.0671936	0.68168	0.919546	1.3124	0.392203	594430	417670	1273500	1205500	542600	659700	0.215426	0.908405	0.9694	1.05347	0.0751426	177910	917730	89402	819730	614200	745150	0.984711	0.333555	0.596857	1.83882	0.878781	--	--
pmb0758	C24H26O11	Anisic acid-O-feruloyl glucoside	Phenolic acids	Phenolic acids	-	3	99664	81321	100080	152420	96620	198190	1.33776	0.195849	0.690015	1.5912	0.670113	242390	235960	212030	278720	275730	328370	1.51592	0.0438735	0.305195	1.27875	0.354729	224860	304340	362550	360260	528320	512690	1.25848	0.068943	0.289217	1.57137	0.652024	--	--
Lmfn001584	C21H22O14	Methyl 4,6-di-O-galloyl-D-glucoside	Phenolic acids	Phenolic acids	-	3	13043	27943	22476	17812	13059	17856	0.779999	0.379862	0.831658	0.767814	-0.381172	12943	20827	21047	16035	22565	18443	0.274997	0.833071	0.94581	1.04061	0.0574265	38985	22042	15765	20476	17199	16332	0.752657	0.387934	0.64668	0.703289	-0.50781	--	--
Lmgp003989	C25H22O11	Dicaffeoylshikimic acid	Phenolic acids	Phenolic acids	-	1	329210000	296550000	296890000	329540000	285060000	268160000	0.578879	0.573063	0.902441	0.956766	-0.0637622	272830000	262640000	240830000	291530000	267160000	315570000	1.21365	0.134759	0.485225	1.12619	0.171448	220310000	218830000	240480000	249680000	271450000	248720000	1.35088	0.0421028	0.234912	1.13277	0.179849	--	--
Lmsn004970	C24H24O12	3,6-Di-O-caffeoyl glucose*	Phenolic acids	Phenolic acids	-	3	11134000	9993000	9949200	9256900	10651000	10329000	0.482262	0.650941	0.915812	0.972992	-0.0394999	10980000	12271000	11563000	10581000	11057000	10299000	1.2884	0.10717	0.439221	0.917361	-0.124439	11178000	9530000	11086000	10922000	10945000	9981900	0.054099	0.978232	0.993962	1.00173	0.00248901	--	--
Lmsn004322	C24H24O12	1,6-Di-O-caffeoyl-β-D-glucose*	Phenolic acids	Phenolic acids	-	3	11140000	10003000	10102000	9817300	11202000	10190000	0.0509777	0.983813	0.99863	0.998857	-0.00164934	11020000	12533000	10900000	10586000	11085000	10069000	1.05239	0.226091	0.571584	0.921255	-0.118327	10812000	11359000	11037000	11268000	10657000	10105000	0.77018	0.371741	0.633286	0.964527	-0.052107	--	--
pmb3000	C24H24O12	Chrysoeriol-7-O-(6''-acetyl)glucoside	Flavonoids	Flavones	-	3	133040000	122520000	123060000	122370000	120070000	127610000	0.624072	0.528578	0.877492	0.977365	-0.0330304	133540000	128010000	122220000	110250000	127530000	118520000	1.06697	0.2106	0.568743	0.928421	-0.107149	134600000	125820000	136500000	132110000	123430000	114440000	0.958771	0.224724	0.490953	0.932127	-0.101401	--	--
Zmsp004363	C23H22O13	Quercetin-3-O-(6''-O-acetyl)glucoside*	Flavonoids	Flavonols	-	1	27838000	22988000	8860100	8850700	20907000	43020000	0.159562	0.728582	0.926913	1.21934	0.286101	14098000	12581000	24716000	31213000	18878000	32457000	1.17373	0.147714	0.486856	1.60615	0.683605	4795900	22043000	3465700	24405000	29828000	42080000	1.2569	0.051379	0.252156	3.17816	1.66819	--	--
Hmln002199	C23H22O13	Quercetin-3-O-(6''-O-acetyl)galactoside*	Flavonoids	Flavonols	-	1	406960000	384130000	383780000	391600000	388150000	399990000	0.197889	0.860492	0.954948	1.00415	0.00596781	348060000	361760000	385860000	378890000	376360000	376780000	0.865071	0.387195	0.723507	1.03318	0.0470857	351110000	342820000	390130000	378600000	380820000	391930000	0.978972	0.260499	0.514384	1.06207	0.0868819	--	--
pmn001384	C25H24O12	Isochlorogenic acid C*	Phenolic acids	Phenolic acids	57378-72-0	1	564720000	517850000	493550000	579890000	525610000	463380000	0.0769527	0.954886	0.987106	0.995406	-0.00664237	471950000	462590000	385810000	473340000	457810000	463950000	0.709866	0.458463	0.763601	1.05661	0.0794481	313310000	369480000	362580000	385040000	405530000	369370000	1.08237	0.153041	0.408404	1.1096	0.150037	--	--
pmn001382	C25H24O12	Isochlorogenic acid A*	Phenolic acids	Phenolic acids	2450-53-5	1	195290000	216970000	249740000	191060000	221500000	195660000	0.83465	0.397386	0.831658	0.918761	-0.122238	302580000	262050000	227780000	250190000	248140000	238000000	0.67369	0.479553	0.780722	0.929229	-0.105895	221630000	271170000	201850000	226710000	214100000	180110000	0.723266	0.386259	0.646439	0.89386	-0.161879	--	--
mws1584	C25H24O12	1,3-O-Dicaffeoylquinic Acid (Cynarin)	Phenolic acids	Phenolic acids	30964-13-7	3	515220	483780	431990	370750	360580	294660	1.68111	0.0165777	0.351284	0.716979	-0.479997	406110	420300	383130	215600	263800	228880	1.69389	0.00105269	0.0591258	0.585578	-0.772067	310300	313160	260280	154200	213890	218380	1.38068	0.0223627	0.205534	0.663623	-0.591565	C10445	--
Li512115	C25H24O12	Isochlorogenic acid B*	Phenolic acids	Phenolic acids	14534-61-3	1	578600000	527750000	515330000	568140000	554920000	507630000	0.114389	0.915819	0.973599	1.00556	0.00799338	453540000	448010000	396110000	485950000	460430000	457190000	1.11232	0.184519	0.551919	1.08162	0.113189	329110000	346860000	319010000	387260000	403740000	351400000	1.32408	0.0662916	0.283986	1.14816	0.199328	C10468	--
Wmzn002116	C25H24O12	3,5-Dicaffeoylquinic acid	Phenolic acids	Phenolic acids	-	3	526400	431710	423210	395340	418900	295780	1.25587	0.147057	0.644147	0.803594	-0.315462	455130	430230	370330	242590	288370	229010	1.64253	0.00780896	0.167976	0.605221	-0.724466	273370	294060	272590	181260	199310	185370	1.59048	0.000685003	0.0407375	0.673722	-0.569775	--	--
pmn001644	C23H20O14	Quercetin-3-O-(2''-O-acetyl)glucuronide	Flavonoids	Flavonols	-	3	136420	100920	88210	110470	96854	53176	0.82772	0.391603	0.831658	0.800184	-0.321596	89535	121660	83476	117720	105410	115000	0.936061	0.346554	0.6929	1.14748	0.198473	82855	86188	98415	87473	126500	106110	0.953901	0.256789	0.512022	1.19676	0.259134	--	--
Li512111	C24H24O13	Isorhamnetin-3-O-(6''-acetylglucoside)	Flavonoids	Flavonols	-	3	1912900	1771600	1751800	1876800	1837500	1788400	0.389292	0.723183	0.926913	1.01221	0.0175146	2130400	2331200	2257000	3194800	2933700	3122400	1.70479	0.00134945	0.0649662	1.37691	0.461433	2287600	2299200	2256600	3185500	3593500	2775600	1.47303	0.061576	0.274853	1.39618	0.481482	--	--
Lmsn008066	C30H48O7	1β,2α,3α,19α,23-Pentahydroxyurs-12-en-28-oic acid	Terpenoids	Triterpene	-	3	19975	11091	12948	14164	12868	16214	0.0565706	0.935672	0.978247	0.982551	-0.0253958	10728	13821	12646	11983	12345	14001	0.35616	0.749347	0.909993	1.03049	0.0433277	14306	8522.3	8124.2	10430	10005	11108	0.230725	0.930981	0.982057	1.01908	0.0272639	--	--
Lmjp003731	C26H26O12	3,4-O-Dicaffeoylquinic Acid Methyl Ester*	Phenolic acids	Phenolic acids	-	3	133960	137890	75814	69190	52044	34157	1.5591	0.0661974	0.48122	0.446957	-1.16179	137280	79501	91218	56889	103850	52202	1.03723	0.259914	0.605467	0.691369	-0.532472	484460	25795	22546	33568	30807	35528	0.517343	0.446254	0.684617	0.187505	-2.415	--	--
Lmdp004892	C24H22O14	Kaempferol-3-O-(6''-malonyl)galactoside*	Flavonoids	Flavonols	-	1	86341000	102190000	87782000	103880000	95207000	97710000	1.00558	0.316171	0.813355	1.07413	0.103173	110270000	96451000	97983000	82381000	99230000	94560000	1.021	0.227719	0.574125	0.906358	-0.141847	61616000	59310000	80727000	79126000	89235000	116840000	1.22181	0.116762	0.362805	1.41432	0.500104	--	--
Lmmp003817	C24H22O14	Kaempferol-3-O-(6''-malonyl)glucoside*	Flavonoids	Flavonols	-	1	107350000	71132000	83469000	108640000	120280000	87980000	1.03871	0.268083	0.754262	1.20977	0.274731	76685000	93213000	94418000	79190000	94967000	92775000	0.138997	0.913786	0.9694	1.0099	0.0142085	68200000	54812000	69171000	89081000	89309000	60990000	0.941241	0.232843	0.499019	1.24558	0.316822	--	--
pmp000587	C24H22O14	Luteolin-7-O-(6''-malonyl)glucoside	Flavonoids	Flavones	-	1	64981	83401	91183	199270	167530	58177	0.955832	0.283478	0.760201	1.77395	0.826968	149110	114530	61000	119360	106030	124380	0.415377	0.777297	0.921879	1.07741	0.107566	106270	65019	53263	95765	111460	106500	1.08046	0.199367	0.459135	1.39712	0.482451	C10103	--
pmp000589	C24H22O15	Quercetin-7-O-(6''-malonyl)glucoside	Flavonoids	Flavonols	-	1	443900000	431380000	389020000	462040000	416990000	481180000	1.01205	0.275397	0.754262	1.07586	0.105491	441030000	438820000	448720000	393150000	454980000	362360000	1.03382	0.284588	0.632347	0.911122	-0.134283	370780000	399040000	383960000	360850000	437960000	367440000	0.0923376	0.885274	0.962379	1.01081	0.0155089	--	--
Hmln002321	C24H22O15	Quercetin-3-O-(6''-O-malonyl)glucoside	Flavonoids	Flavonols	-	2	407860	286570	372660	408190	300400	304440	0.301	0.738866	0.926913	0.949339	-0.075005	354580	407640	320790	638670	305670	487120	0.816515	0.350916	0.695266	1.32174	0.402441	439440	233910	412550	476490	428910	402240	0.770348	0.372709	0.633286	1.2042	0.268074	C12638	ko00944
pmb2979	C25H26O14	Hesperetin-7-O-(6''-malonyl)glucoside	Flavonoids	Flavanones	-	3	16320	16616	17526	19943	16654	15172	0.250134	0.790012	0.928445	1.0259	0.0368911	21966	32116	33238	24888	37382	25493	0.0371614	0.979596	0.989381	1.00507	0.00730071	35558	36454	34934	32892	35524	18340	0.831468	0.334748	0.596879	0.811213	-0.301847	--	--
HJAP064	C25H24O15	Isorhamnetin-3-O-(6''-malonyl)glucoside	Flavonoids	Flavonols	-	2	1766600	1978300	2703400	2724100	3241000	1804100	0.716139	0.440471	0.862222	1.20484	0.268847	3523200	2231500	5256400	5197100	2782400	4783300	0.453314	0.639159	0.870336	1.15908	0.212986	2141300	3502000	3867100	4461300	5051000	3033400	0.830156	0.273961	0.528577	1.31916	0.399615	--	--
Lmnp003080	C26H28O14	Hispidulin-8-C-(2''-O-xylosyl)xyloside	Flavonoids	Flavonoid carbonoside	-	3	122570	59651	95022	72647	76213	117140	0.0810158	0.879604	0.958275	0.959447	-0.0597248	112860	88562	102620	145570	131680	87997	0.743738	0.365126	0.706079	1.2013	0.264602	62472	48903	71969	72215	44148	56289	0.295338	0.752586	0.883699	0.941683	-0.086686	--	--
Lmtp004126	C24H22O16	Myricetin-3-O-(6''-malony)glucoside	Flavonoids	Flavonols	-	1	395310	160730	726660	5838100	276720	150460	0.455951	0.469461	0.868838	4.88445	2.2882	1044500	287090	185960	1369500	377350	3856700	0.994639	0.317604	0.660695	3.6925	1.8846	62374	139550	192420	277830	242250	181170	1.09765	0.101272	0.336796	1.77827	0.830474	--	--
pme0368	C27H30O14	Apigenin-7-O-rutinoside (Isorhoifolin)	Flavonoids	Flavones	552-57-8	3	325830	631670	425900	391360	366150	478570	0.373436	0.650591	0.915812	0.893509	-0.162446	637890	399230	423400	440560	463890	357390	0.661872	0.486394	0.784281	0.863966	-0.210953	320040	151870	300010	580600	500830	428960	1.32459	0.0245993	0.211795	1.95667	0.968398	--	--
mws0047	C27H30O14	Apigenin-7-O-neohesperidoside (Rhoifolin)	Flavonoids	Flavones	17306-46-6	3	770300	509780	557060	735940	474350	541890	0.226458	0.813021	0.933169	0.953754	-0.0683106	500300	416580	308140	393220	361750	562210	0.315608	0.731732	0.905667	1.07523	0.104647	278260	224440	302340	563340	507930	394540	1.4704	0.0309302	0.212724	1.82079	0.864566	C12627	ko00944
HJAP148	C26H28O15	Kaempferol-3-O-sambubioside	Flavonoids	Flavonols	27661-51-4	3	1786100	1163300	1105100	2055600	1712000	1652400	1.30358	0.162413	0.663431	1.33679	0.418769	1000600	1464500	1165700	1211300	921110	1569600	0.0634656	0.923731	0.969992	1.01961	0.0280213	807510	646530	743650	1032100	1207900	1184800	1.52388	0.00521133	0.100359	1.55836	0.640032	--	--
Lmfp005436	C27H22O15	Quercetin-3-O-(2''-O-galloyl)Arabinoside	Flavonoids	Flavonols	-	3	151010	123300	143560	84684	148450	157820	0.469355	0.742074	0.926913	0.935588	-0.0960553	129740	111790	140610	63015	84114	111000	1.32022	0.0767993	0.360449	0.675483	-0.566009	155550	223270	223610	143050	130440	140440	1.33808	0.105014	0.341379	0.687101	-0.541407	--	--
MWSHY0080	C27H30O15	Luteolin-7-O-neohesperidoside (Lonicerin)*	Flavonoids	Flavones	25694-72-8	3	1930400	1847200	1589500	2246300	2285600	2550700	1.68957	0.0152838	0.351284	1.31963	0.400136	1732300	1742400	1653600	1887500	2112600	1469200	0.402602	0.609149	0.864843	1.06649	0.0928755	813400	637510	978270	1322100	2164900	1916400	1.46069	0.0436375	0.238473	2.22437	1.1534	C12630	ko00944
MWSHY0061	C27H30O15	Kaempferol-3-O-neohesperidoside*	Flavonoids	Flavonols	32602-81-6	3	1816500	1729400	1831200	1887100	1859800	2438600	1.12917	0.287876	0.764241	1.15034	0.202062	2239700	1645900	1495000	1981600	1755200	1112800	0.491527	0.635894	0.870336	0.901312	-0.149901	1061000	787100	1380800	2082000	1962700	1757600	1.41857	0.0203976	0.198205	1.79699	0.845582	--	--
MWSslk254	C27H30O15	Kaempferol-3-O-glucorhamnoside*	Flavonoids	Flavonols	40437-72-7	3	1605900	965520	1529200	2062600	1151100	2220100	0.882671	0.330101	0.818698	1.32512	0.406119	1896400	1416600	2007100	1138000	1636300	2046900	0.475669	0.633162	0.870336	0.906224	-0.142061	1122900	754620	980320	1818600	1741600	1456800	1.46638	0.00942969	0.136192	1.75552	0.8119	--	--
Lmsn002815	C27H30O15	Kaempferol-3-O-rutinoside(Nicotiflorin)*	Flavonoids	Flavonols	17650-84-9	3	38078	27326	30911	35601	29368	33838	0.286057	0.834281	0.94322	1.02587	0.0368528	19679	19267	17007	24421	30370	30832	1.61079	0.0277621	0.249134	1.53027	0.613783	19966	24337	14720	21758	15276	23220	0.0949886	0.917114	0.977667	1.02086	0.0297798	C21833	ko00944,ko01110
pmp000593	C27H30O15	Luteolin-7-O-rutinoside*	Flavonoids	Flavones	3563-98-2	3	2660900	1451800	2225500	2243500	1849300	2412700	0.261142	0.896063	0.96683	1.0264	0.0375868	1393400	1761600	1618000	1571400	2147600	2352900	1.12997	0.197333	0.567483	1.27213	0.347252	1005400	655480	850840	1582000	1587800	1140700	1.38447	0.0346808	0.225829	1.71615	0.77918	--	--
Lmjp002596	C26H28O16	Quercetin-3-O-sambubioside	Flavonoids	Flavonols	83048-35-5	3	108110	136020	81298	120100	122330	41072	0.535054	0.680954	0.919546	0.871167	-0.198979	79098	83470	71822	152270	94997	110110	1.40872	0.134311	0.485225	1.52471	0.608536	52837	22068	28020	115280	98862	74032	1.42757	0.0172557	0.19476	2.79984	1.48535	C12637	ko00944
mws1519	C27H32O15	Eriodictyol-7-O-Rutinoside (Eriocitrin)	Flavonoids	Flavanones	13463-28-0	3	65593	70513	72436	46614	38170	35056	1.80491	0.00393613	0.232868	0.574656	-0.799228	80880	103700	87430	32208	33700	37619	1.71082	0.0109291	0.183237	0.3806	-1.39365	55846	85617	57176	26716	19730	27032	1.53115	0.0433474	0.238175	0.369907	-1.43476	C09732	--
mws1661	C28H32O15	Diosmetin-7-O-rutinoside (Diosmin)	Flavonoids	Flavones	520-27-4	3	232150	296770	239960	237320	217820	214760	1.18842	0.241778	0.753723	0.871267	-0.198813	230180	301050	236410	155300	238370	160870	1.2521	0.114975	0.447077	0.722396	-0.469138	280470	275930	227980	191620	182810	188660	1.49826	0.0452166	0.239556	0.717879	-0.478187	C10039	--
Hmpp002612	C27H30O16	Luteolin-7-O-gentiobioside	Flavonoids	Flavones	-	1	28344000	17517000	21947000	25784000	20355000	17836000	0.250282	0.762132	0.926913	0.943473	-0.0839473	17039000	20055000	15140000	20166000	16738000	21090000	0.780681	0.380743	0.718155	1.11027	0.150914	14061000	12221000	12120000	17338000	17276000	12683000	1.06605	0.185008	0.445731	1.23163	0.300567	--	--
pmb0711	C27H30O16	Quercetin-7-O-rutinoside*	Flavonoids	Flavonols	147714-62-3	1	372170	250800	1922700	1472600	202830	263900	0.259005	0.781615	0.928445	0.761815	-0.392487	271320	255000	473930	373790	455010	240610	0.230342	0.818772	0.944634	1.06914	0.0964544	432440	446180	524850	292210	367120	226430	1.36286	0.0303637	0.212724	0.631121	-0.66401	--	--
pmn001583	C27H30O16	Quercetin-3-O-robinobioside	Flavonoids	Flavonols	52525-35-6	3	1991000	1814100	2196600	744480	685660	820170	1.87825	0.00385453	0.232868	0.374945	-1.41525	1738400	2120600	1923900	550810	701860	698050	1.71148	0.00252269	0.0944609	0.337326	-1.56779	1408100	1224700	1611100	740590	737590	712130	1.57027	0.0249294	0.211795	0.516108	-0.954256	--	--
MWSHY0067	C27H30O16	Quercetin-3-O-rutinoside (Rutin)*	Flavonoids	Flavonols	153-18-4	1	513530	336160	396990	454720	210610	318660	0.863164	0.379267	0.831658	0.789288	-0.341376	389030	257950	190000	279400	447560	322780	0.761552	0.411028	0.729034	1.2542	0.326767	208890	223920	215670	280790	237710	539420	1.04573	0.284324	0.538299	1.63138	0.706097	C05625	ko00944,ko01100,ko01110
Lmmp003091	C27H30O16	Quercetin-3-O-(4''-O-glucosyl)rhamnoside	Flavonoids	Flavonols	59262-54-3	3	311300	393580	457410	201430	231380	255900	1.69827	0.0510257	0.480493	0.592546	-0.755002	324650	477460	840090	188390	656940	234860	0.803662	0.429785	0.744028	0.65777	-0.604345	171320	153920	206230	1041900	339010	330970	1.28706	0.236553	0.501372	3.22103	1.68752	C17563	--
Lmbp002592	C27H30O16	Kaempferol-3,7-O-diglucoside	Flavonoids	Flavonols	25615-14-9	3	25805000	25033000	21936000	23155000	21699000	16288000	1.15625	0.200014	0.694893	0.840163	-0.251259	17493000	24083000	16078000	18071000	19992000	17071000	0.194626	0.772876	0.91999	0.956291	-0.0644784	12851000	10617000	10169000	16286000	17877000	10517000	0.960894	0.236199	0.501372	1.3283	0.40958	--	--
pme0001	C28H34O15	Hesperetin-7-O-neohesperidoside(Neohesperidin)*	Flavonoids	Flavanones	13241-33-3	2	941520	950600	1268400	1211200	716440	935360	0.529114	0.611222	0.914121	0.905864	-0.142634	920760	909810	1137900	1372500	873090	932850	0.282947	0.715924	0.898014	1.07073	0.0985993	1338600	5323100	1291300	818310	1285700	1874900	0.717894	0.427393	0.67121	0.500303	-0.999126	C09806	ko00941
mws0036	C28H34O15	Hesperetin-7-O-rutinoside (Hesperidin)*	Flavonoids	Flavanones	520-26-3	2	801440	900430	1268500	1088800	708340	873880	0.474455	0.610176	0.914121	0.899221	-0.153252	945440	806630	1252300	1314000	815360	973980	0.129787	0.875482	0.959429	1.03294	0.0467593	1218500	4903300	1397300	788050	1266700	2123600	0.648546	0.456252	0.693071	0.555698	-0.847627	C09755	--
MWSHY0199	C28H24O16	Quercetin-3-O-(6''-O-galloyl)galactoside	Flavonoids	Flavonols	53171-28-1	3	543980	402950	509640	240190	290600	225950	1.79074	0.0179834	0.351284	0.519536	-0.944705	329860	467950	262880	330050	251440	410680	0.214923	0.779423	0.921879	0.935401	-0.0963438	178590	204820	191330	227130	284560	182680	0.881915	0.307427	0.564082	1.20815	0.272795	--	--
Hmlp003068	C27H30O17	Meratin	Flavonoids	Flavones	27215-04-9	1	1393500	1047500	2255900	3191800	2554100	1456200	1.06707	0.257269	0.753723	1.53337	0.616709	901420	1038100	759520	1479600	1104100	1596800	1.45612	0.0594478	0.34493	1.54888	0.631229	566630	877730	617270	1299000	1693800	749780	1.15225	0.167658	0.427426	1.81535	0.860248	--	--
pma2088	C27H30O17	Quercetin-3,4'-O-di-glucoside	Flavonoids	Flavonols	29125-80-2	3	2018100	1845500	2069600	1963400	2476500	2922000	1.21523	0.223414	0.745451	1.2408	0.311268	691830	746330	541980	1366000	861130	848660	1.31015	0.154792	0.499719	1.55332	0.635355	149200	145490	128910	212510	169360	103910	0.348146	0.581311	0.779663	1.14679	0.197601	--	--
pmp001311	C27H30O17	6-Hydroxykaempferol-7,6-O-Diglucoside	Flavonoids	Flavonols	-	3	2170000	1363800	1724400	2300600	1707500	3996900	1.05871	0.312987	0.807218	1.52238	0.606332	1409300	1294600	1368300	1603100	1274800	1267100	0.110768	0.850608	0.952986	1.01788	0.0255637	1069700	1065600	806850	1315800	1933100	1192700	1.21628	0.149371	0.406211	1.50964	0.594209	--	--
pmp001310	C27H30O17	6-Hydroxykaempferol-3,6-O-Diglucoside	Flavonoids	Flavonols	-	3	3325500	2787500	2289000	4089500	2571500	963890	0.500959	0.806689	0.931007	0.907509	-0.140016	2258200	1650800	1128500	4399800	1883900	4438500	1.24973	0.14209	0.485225	2.12848	1.08982	679170	562240	509290	1576800	2384400	692580	1.22543	0.184958	0.445731	2.65824	1.41047	--	--
MWSHY0162	C27H30O17	Quercetin-3-O-sophoroside (Baimaside)	Flavonoids	Flavonols	18609-17-1	3	4186500	2613800	2760900	3746100	2682100	839300	0.763965	0.490751	0.868838	0.760103	-0.395733	2495900	2016600	863450	3936100	1555100	5099000	0.973978	0.233322	0.577551	1.96992	0.978138	621590	846080	343190	1654400	2296900	812380	1.22527	0.138431	0.394235	2.63062	1.3954	C12667	ko00944
Lmmp002560	C27H28O18	Quercetin-3-O-(2''-O-glucosyl)glucuronide	Flavonoids	Flavonols	-	3	489080	382510	438880	490420	722860	380580	0.71769	0.452064	0.863191	1.21625	0.282441	526380	754730	309450	459350	572870	471630	0.0122287	0.846226	0.952758	0.945485	-0.0808741	349640	692810	364770	412280	661180	536400	0.492343	0.642678	0.818749	1.144	0.194087	--	--
Hmln001836	C29H32O17	Kaempferol-3-O-(6''-Acetyl)glucosyl-(1→3)-Galactoside	Flavonoids	Flavonols	-	3	765200	777810	674420	803740	663130	702010	0.285113	0.776553	0.926913	0.978105	-0.0319383	765300	604340	600790	640460	289770	776530	0.578583	0.616319	0.864843	0.866187	-0.20725	565540	593490	656240	597640	552930	746600	0.303379	0.702009	0.856129	1.04512	0.0636648	--	--
Lmsn015919	C6H18O24P6	Phytic acid	Organic acids	Organic acids	83-86-3	3	65329	62693	64926	67261	63114	67003	0.826301	0.410905	0.842735	1.02296	0.0327491	65785	71556	66165	70725	68886	71781	0.971041	0.295236	0.639106	1.03875	0.0548494	67531	64322	68501	72136	69174	70950	1.27956	0.0683288	0.287835	1.05942	0.0832812	C01204	ko00562,ko01100,ko04070
Hmln001682	C29H32O18	Quercetin-3-O-(6''-O-acetyl)glucosyl-(1→3)-Galactoside	Flavonoids	Flavonols	-	2	13287000	12183000	10279000	12981000	13680000	9069900	0.0733897	0.997343	1	0.999494	-0.000730633	9950800	11358000	8784800	9583600	9078700	10465000	0.280449	0.728389	0.905667	0.96789	-0.0470847	5276500	5937900	5123800	9812200	9762000	7875300	1.53444	0.0177399	0.19476	1.68008	0.748531	--	--
HJN102	C34H30O15	3,4,5-Tricaffeoylquinic acid	Phenolic acids	Phenolic acids	86632-03-3	2	1946900	1861100	1414000	1843900	1654100	1101800	0.670348	0.499175	0.868838	0.88085	-0.183031	817610	783320	622640	803100	818050	910420	1.01862	0.228768	0.575335	1.13852	0.187155	474260	524970	477740	568050	518030	577610	1.26367	0.0660823	0.283986	1.12642	0.171746	--	--
Lmgn002250	C31H34O17	Dicaffeoylquinic acid-O-glucoside	Phenolic acids	Phenolic acids	-	3	118530	96119	44728	49961	103370	49930	0.566659	0.544578	0.88537	0.783651	-0.351717	64768	31233	69885	56878	41759	47981	0.247499	0.658563	0.870336	0.883848	-0.17813	29438	53215	28509	59786	91525	81697	1.37073	0.0314956	0.215149	2.09611	1.06772	--	--
Lmmp003266	C29H30O19	Quercetin-3-O-(2''-O-malonyl)glucoside-7-O-arabinoside	Flavonoids	Flavonols	-	3	94875	187430	77687	105780	69294	198570	0.0377374	0.933769	0.977268	1.03792	0.0536995	147240	356870	96398	290960	190220	217000	0.591611	0.731879	0.905667	1.16265	0.217416	193850	77250	147960	110570	333010	138970	0.505967	0.535247	0.74128	1.39014	0.475225	--	--
Hmcp001629	C30H32O19	Kaempferol-3-O-(6''-Malonyl)glucoside-7-O-Glucoside	Flavonoids	Flavonols	-	2	3906700	3426600	5516500	4647900	3186000	3261100	0.641897	0.503495	0.868838	0.863438	-0.211836	2627100	5185200	3638100	3919500	4187200	7019600	0.835782	0.382979	0.719688	1.32103	0.401661	2827600	2493700	3530800	3334900	4953200	3085600	0.907581	0.29239	0.544101	1.28486	0.36161	--	--
Lmgn002253	C31H36O18	Syringoylcaffeoylquinic acid-D-glucose	Phenolic acids	Phenolic acids	-	2	28731	31980	48410	25605	40178	16653	0.895557	0.387692	0.831658	0.755455	-0.404582	44966	32630	38438	56787	34765	13598	0.503975	0.802623	0.932947	0.9062	-0.142099	28659	32488	23938	21515	28520	10665	0.902694	0.256641	0.512022	0.713404	-0.487208	--	--
Lmmp002995	C30H32O20	Quercetin-7-O-(2''-malonyl)glucosyl-5-O-glucoside	Flavonoids	Flavonols	-	2	1109700	1192600	914410	1012400	1251700	1213800	0.655798	0.477019	0.868838	1.0812	0.112631	1415800	2418400	2087000	1484300	1035900	1563900	1.13353	0.163439	0.515258	0.689742	-0.535871	760900	990890	664780	2067500	1371300	1210800	1.36815	0.091605	0.320778	1.92405	0.944146	--	--
pmb0709	C30H32O20	Quercetin-7-O-(6''-malonyl)glucosyl-5-O-glucoside	Flavonoids	Flavonols	-	1	1051900	1958500	1648400	1659200	1266000	1292100	0.331182	0.653386	0.915812	0.905233	-0.143639	730430	1395800	1666500	1326100	1872700	1260700	0.618571	0.551962	0.829173	1.1758	0.233645	1067600	1101900	1025500	1531700	955760	1173600	0.627973	0.452985	0.691794	1.14587	0.196445	--	--
pmb0706	C30H32O20	Quercetin-3-O-(6''-O-malonyl)glucosyl-5-O-glucoside	Flavonoids	Flavonols	-	1	36901000	27367000	31096000	41087000	30131000	21855000	0.210762	0.910241	0.970731	0.975976	-0.035082	40387000	20558000	16157000	21314000	23578000	28746000	0.0527529	0.893681	0.967357	0.955073	-0.0663178	15592000	12958000	22886000	24039000	19443000	15605000	0.557449	0.54441	0.746809	1.14875	0.200062	--	--
Lnrp102163	C33H40O20	Quercetin-3-O-rutinoside-7-O-rhamnoside	Flavonoids	Flavonols	-	3	1083200	783390	724850	966890	741070	708450	0.365257	0.695151	0.919827	0.932458	-0.100889	931560	858830	692650	662750	677760	975390	0.429088	0.679031	0.888098	0.932687	-0.100535	686320	738520	742330	773740	841940	785880	1.32329	0.049065	0.248023	1.10815	0.14816	--	--
Zmgp002857	C33H40O20	Quercetin-3-O-α-rhamnosyl (1→2)-[α-rhamnosyl (1→6)]-β-glucoside	Flavonoids	Flavonols	-	3	76735	92564	78176	94325	74580	79310	0.0344598	0.976349	0.99863	1.00299	0.00430751	68637	77190	79831	88181	77072	70626	0.453104	0.612841	0.864843	1.04529	0.0639091	49818	40308	54563	48473	92625	49148	0.735561	0.409965	0.659992	1.31486	0.394911	--	--
Lmmp002334	C33H40O21	Quercetin-3-O-rutinoside-7-O-glucoside	Flavonoids	Flavonols	-	3	215480	149500	132070	175990	148460	134370	0.351154	0.683096	0.919588	0.923086	-0.115463	175490	158110	117560	177230	174080	186070	1.05615	0.23287	0.577551	1.19111	0.252303	69148	75922	96717	122200	135180	109030	1.41616	0.0210885	0.199256	1.51542	0.599722	--	--
Lmwp004293	C42H46O24	Quercetin-3-O-(2'''-O-p-coumaroyl)sophoroside-7-O-glucoside	Flavonoids	Flavonols	-	3	49594	33631	19251	38452	23329	30403	0.159141	0.74969	0.926913	0.899567	-0.152698	50201	30999	22739	26738	29503	28883	0.548634	0.52184	0.801493	0.81898	-0.288099	33728	19235	50435	33632	25375	40512	0.0565975	0.905771	0.975105	0.962485	-0.0551644	--	--

## Sheet: Table S2
gene name	module	kME	Gene description	KO_id	FC(UV_4h/CK_4h)	Log2FC(UV_4h/CK_4h)	Pvalue_4h	Padjust_4h	CK_4h	UV_4h	FC(UV_1d/CK_1d)	Log2FC(UV_1d/CK_1d)	Pvalue_1d	Padjust_1d	CK_1d	UV_1d	FC(UV_2d/CK_2d)	Log2FC(UV_2d/CK_2d)	Pvalue_2d	Padjust_2d	CK_2d	UV_2d	FC(UV_3d/CK_3d)	Log2FC(UV_3d/CK_3d)	Pvalue_3d	Padjust_3d	CK_3d	UV_3d	GO_id	GO_term	KO_id	KO_name	Pathway_id	Pathway_definition	EggNOG_id	EggNOG_Functional Categories	NR_hit-name	NR_description	Swiss-Prot_hit-name	Swiss-Prot_description	Pfam_id	Domain	Domain description
LOC111903731	blue	0.98812	amidophosphoribosyltransferase, chloroplastic	K00764	2.034	1.02409	1.08118e-20	5.65974e-19	47.29	81.2533	1.771	0.824185	1.59224e-20	4.19988e-19	49.53	69.7633	1.173	0.230195	0.00419289	0.0396914	31.88	33.5267	1.193	0.254914	0.0717817	0.591112	26.2033	30.36	GO:0009113;GO:0006189;GO:0009116;GO:0004044;GO:0051536;GO:0004523;GO:000367	BP:purine nucleobase biosynthetic process;BP:'de novo' IMP biosynthetic process;BP:nucleoside metabolic process;MF:amidophosphoribosyltransferase activity;MF:iron-sulfur cluster binding;MF:RNA-DNA hybrid ribonuclease activity;MF:nucleic acid binding;	K00764	purF, PPAT	map00250;map00230	Alanine, aspartate and glutamate metabolism;Purine metabolism	COG0034	F:Nucleotide transport and metabolism	XP_023755256.1	amidophosphoribosyltransferase, chloroplastic [Lactuca sativa]	sp|Q9SI61|ASE1_ARATH;	Amidophosphoribosyltransferase 1, chloroplastic OS=Arabidopsis thaliana OX=3702 GN=ASE1 PE=2 SV=1;	PF13537.8;PF13522.8;PF00156.29;PF13230.8	GATase_7;GATase_6;Pribosyltran;GATase_4	Glutamine amidotransferase domain;Glutamine amidotransferase domain;Phosphoribosyl transferase domain;Glutamine amidotransferases class-II
LOC111881660	blue	0.98778	NADP-dependent glyceraldehyde-3-phosphate dehydrogenase	K00131	2.215	1.14737	1.01217e-28	9.54554e-27	193.377	362.213	1.613	0.689436	5.63073e-23	1.75617e-21	231.507	297.733	1.085	0.11793	0.0466955	0.238598	169.933	165.303	1.126	0.171219	0.100556	0.652026	149.713	163.943	GO:0008911;GO:001662	MF:lactaldehyde dehydrogenase activity;MF:oxidoreductase activity, acting on the aldehyde or oxo group of donors, NAD or NADP as acceptor;	K00131	gapN	map00010;map00030	Glycolysis / Gluconeogenesis;Pentose phosphate pathway	COG1012	Z:Cytoskeleton	XP_023733826.1	NADP-dependent glyceraldehyde-3-phosphate dehydrogenase [Lactuca sativa]	sp|P93338|GAPN_NICPL;	NADP-dependent glyceraldehyde-3-phosphate dehydrogenase OS=Nicotiana plumbaginifolia OX=4092 GN=GAPN PE=2 SV=1;	PF00171.24;PF17309.4	Aldedh;DUF5356	Aldehyde dehydrogenase family;Family of unknown function
LOC111919974	blue	0.98516	reticulon-4-interacting protein 1, mitochondrial	K23164	2.385	1.25379	3.74634e-19	1.66363e-17	16.3933	33.0233	1.95	0.963418	2.10255e-21	5.75999e-20	19.31	29.99	1.356	0.439025	0.000329375	0.00485965	11.1933	13.6	1.414	0.500291	0.00124959	0.067974	9.17667	12.59	GO:0005634;GO:0003682;GO:0003677;GO:001649	CC:nucleus;MF:chromatin binding;MF:DNA binding;MF:oxidoreductase activity;	K23164	RTN4IP1	------	------	COG0604	C:Energy production and conversion	XP_023771311.1	reticulon-4-interacting protein 1, mitochondrial [Lactuca sativa]	sp|Q924D0|RT4I1_MOUSE;	Reticulon-4-interacting protein 1, mitochondrial OS=Mus musculus OX=10090 GN=Rtn4ip1 PE=1 SV=2;	PF13602.8;PF00107.28;PF08240.14	ADH_zinc_N_2;ADH_zinc_N;ADH_N	Zinc-binding dehydrogenase;Zinc-binding dehydrogenase;Alcohol dehydrogenase GroES-like domain
LOC111909679	blue	0.98493	acyltransferase-like protein At1g54570, chloroplastic	------	3.732	1.90006	2.47994e-30	2.61332e-28	32.8333	103.307	2.68	1.422	4.63345e-61	1.0049e-58	39.22	83.3567	1.409	0.494317	8.73585e-08	3.52855e-06	17.5	22.2767	1.398	0.483185	0.00299111	0.120512	15.6733	21.16	GO:001674	MF:transferase activity, transferring acyl groups other than amino-acyl groups;	------	------	------	------	COG0204	I:Lipid transport and metabolism	XP_023761225.1	acyltransferase-like protein At1g54570, chloroplastic [Lactuca sativa]	sp|Q9ZVN2|Y1457_ARATH;	Acyltransferase-like protein At1g54570, chloroplastic OS=Arabidopsis thaliana OX=3702 GN=At1g54570 PE=1 SV=1;	PF12146.10;PF00561.22;PF12697.9;PF03982.15	Hydrolase_4;Abhydrolase_1;Abhydrolase_6;DAGAT	Serine aminopeptidase, S33;alpha/beta hydrolase fold;Alpha/beta hydrolase family;Diacylglycerol acyltransferase
LOC111907638	blue	0.98381	serine/threonine-protein kinase MHK, transcript variant X1	K08829	2.211	1.14479	6.74827e-27	5.7188e-25	36.05	67.3667	1.562	0.643466	7.14092e-17	1.51642e-15	43.9733	54.6867	1.093	0.128553	0.113455	0.412188	30.1633	29.58	1.115	0.157289	0.260025	0.817043	26.6467	28.8167	GO:0004674;GO:0005524;GO:000467	MF:protein serine/threonine kinase activity;MF:ATP binding;MF:protein kinase activity;	K08829	MAK	------	------	ENOG410XPBB	T:Signal transduction mechanisms	XP_023759200.1	serine/threonine-protein kinase MHK isoform X1 [Lactuca sativa]	sp|P43294|MHK_ARATH;	Serine/threonine-protein kinase MHK OS=Arabidopsis thaliana OX=3702 GN=MHK PE=2 SV=2;	PF00069.27;PF07714.19;PF03109.18	Pkinase;PK_Tyr_Ser-Thr;ABC1	Protein kinase domain;Protein tyrosine and serine/threonine kinase;ABC1 atypical kinase-like domain
LOC111903958	blue	0.97718	probable sodium/metabolite cotransporter BASS3, chloroplastic	K03453	2.176	1.12146	3.54628e-23	2.25594e-21	25.7567	47.38	1.903	0.927987	1.69961e-23	5.52917e-22	24.1567	36.64	1.34	0.422743	5.493e-05	0.0010826	14.9967	18.0267	1.462	0.547622	0.000726365	0.046038	10.9633	15.5533	GO:0009941;GO:001602	CC:chloroplast envelope;CC:integral component of membrane;	K03453	TC.BASS	------	------	COG0385	S:Function unknown	XP_023755504.1	probable sodium/metabolite cotransporter BASS3, chloroplastic [Lactuca sativa]	sp|Q8RXE8|BASS3_ARATH;	Probable sodium/metabolite cotransporter BASS3, chloroplastic OS=Arabidopsis thaliana OX=3702 GN=BASS3 PE=2 SV=1;	PF01758.18	SBF	Sodium Bile acid symporter family
LOC111879853	blue	0.97713	protein RETICULATA-RELATED 5, chloroplastic	------	3.079	1.62266	1.63703e-42	3.48042e-40	22.9	59.7	2.311	1.20866	1.06974e-47	1.26548e-45	30.8867	56.66	1.342	0.424685	3.70411e-07	1.28172e-05	17.4667	21.03	1.457	0.543142	0.00177612	0.0859787	13.85	19.5467	GO:003196	CC:chloroplast membrane;	------	------	------	------	ENOG410YH33	S:Function unknown	XP_023732058.2	protein RETICULATA-RELATED 5, chloroplastic [Lactuca sativa]	sp|Q8RWG3|RER6_ARATH;	Protein RETICULATA-RELATED 6, chloroplastic OS=Arabidopsis thaliana OX=3702 GN=RER6 PE=2 SV=1;	PF11891.10;PF04187.15	RETICULATA-like;Cofac_haem_bdg	Protein RETICULATA-related;Haem-binding uptake, Tiki superfamily, ChaN
LOC111877929	blue	0.97584	uncharacterized LOC111877929	------	2.006	1.00444	5.77736e-21	3.07749e-19	43.85	74.1867	1.513	0.597353	2.59125e-12	3.91579e-11	46.3067	55.8433	1.219	0.28596	0.00147093	0.0169018	30.0133	32.7867	1.243	0.313298	0.0193304	0.34227	26.8733	32.41	GO:0030014;GO:000484	CC:CCR4-NOT complex;MF:ubiquitin-protein transferase activity;	------	------	------	------	COG5175	K:Transcription	XP_023730200.1	uncharacterized protein LOC111877929 [Lactuca sativa]	sp|P34909|NOT4_YEAST;	General negative regulator of transcription subunit 4 OS=Saccharomyces cerevisiae;	PF14570.8;PF13639.8;PF13920.8	zf-RING_4;zf-RING_2;zf-C3HC4_3	RING/Ubox like zinc-binding domain;Ring finger domain;Zinc finger, C3HC4 type
LOC111894253	blue	0.97185	uncharacterized protein At3g28850	K17479	2.275	1.18567	2.52733e-15	8.21113e-14	31.5367	60.71	1.985	0.989337	4.41701e-26	1.63185e-24	34.0867	53.8567	0.948	-0.076826	0.487144	0.826728	23.3	19.7833	1.095	0.131253	0.413507	0.881436	16.6867	17.7333	GO:0051017;GO:0009902;GO:0005884;GO:001503	BP:actin filament bundle assembly;BP:chloroplast relocation;CC:actin filament;MF:protein disulfide oxidoreductase activity;	K17479	GRXCR1	------	------	ENOG4111HAI	S:Function unknown	XP_023746095.1	uncharacterized protein At3g28850 [Lactuca sativa]	sp|Q9FLE8|Y5986_ARATH;	Uncharacterized protein At5g39865 OS=Arabidopsis thaliana OX=3702 GN=At5g39865 PE=2 SV=1;	PF00462.26	Glutaredoxin	Glutaredoxin
LOC111899617	blue	0.96975	GDP-L-galactose phosphorylase 2	K14190	3.939	1.97773	2.28674e-22	1.35842e-20	73.9733	246.233	1.662	0.733005	1.35682e-21	3.80608e-20	93.47	123.707	0.967	-0.0486137	0.573542	0.873384	48.1133	41.7233	0.99	-0.0146301	0.897766	0.986668	36.5833	35.1567	GO:0005737;GO:0016021;GO:0016787;GO:0016779;GO:0004523;GO:0000166;GO:0080047;GO:0003676;GO:008004	CC:cytoplasm;CC:integral component of membrane;MF:hydrolase activity;MF:nucleotidyltransferase activity;MF:RNA-DNA hybrid ribonuclease activity;MF:nucleotide binding;MF:GDP-L-galactose phosphorylase activity;MF:nucleic acid binding;MF:GDP-D-glucose phosphorylase activity;	K14190	VTC2_5	map00053;map01240	Ascorbate and aldarate metabolism;Biosynthesis of cofactors	ENOG4111FR6	S:Function unknown	XP_023751226.1	GDP-L-galactose phosphorylase 2 [Lactuca sativa]	sp|Q8RWE8|GGAP1_ARATH;	GDP-L-galactose phosphorylase 1 OS=Arabidopsis thaliana OX=3702 GN=VTC2 PE=1 SV=1;	------	------	------
LOC111898937	blue	0.96966	protein DJ-1 homolog D	K18881	1.831	0.872997	1.04408e-18	4.41629e-17	42.1733	65.3167	1.487	0.572266	2.9656e-11	4.10296e-10	48.5767	57.5267	1.212	0.277071	0.00103209	0.0126531	33.39	36.3567	1.117	0.159603	0.253035	0.81376	33.34	36.18	GO:0006541;GO:001674	BP:glutamine metabolic process;MF:transferase activity;	K18881	DJ1D	map00620	Pyruvate metabolism	COG0693	S:Function unknown	XP_023750586.1	protein DJ-1 homolog D [Lactuca sativa]	sp|Q9M8R4|DJ1D_ARATH;	Protein DJ-1 homolog D OS=Arabidopsis thaliana OX=3702 GN=DJ1D PE=1 SV=1;	PF01965.26;PF00117.30;PF18011.3;PF17124.7	DJ-1_PfpI;GATase;Catalase_C;ThiJ_like	DJ-1/PfpI family;Glutamine amidotransferase class-I;C-terminal domain found in long catalases;ThiJ/PfpI family-like
LOC111894697	blue	0.96898	pyridoxine/pyridoxamine 5'-phosphate oxidase 1, chloroplastic, transcript variant X1	K23998	1.723	0.784733	3.14573e-16	1.0986e-14	28.3733	41.4967	1.434	0.519861	1.5475e-10	2.00704e-09	31.6333	36.1533	1.114	0.156302	0.0914574	0.365638	21.6567	21.4867	1.048	0.0675797	0.633817	0.938943	20.7933	21.1	GO:0008615;GO:0005739;GO:0052856;GO:0052857;GO:0004733;GO:0010181;GO:004687	BP:pyridoxine biosynthetic process;CC:mitochondrion;MF:NADHX epimerase activity;MF:NADPHX epimerase activity;MF:pyridoxamine-phosphate oxidase activity;MF:FMN binding;MF:metal ion binding;	K23998	PPOX	map00750	Vitamin B6 metabolism	COG0062	G:Carbohydrate transport and metabolism	XP_023746552.1	pyridoxine/pyridoxamine 5'-phosphate oxidase 1, chloroplastic isoform X1 [Lactuca sativa]	sp|Q9LTX3|PPOX1_ARATH;	Pyridoxine/pyridoxamine 5'-phosphate oxidase 1, chloroplastic OS=Arabidopsis thaliana OX=3702 GN=PPOX1 PE=1 SV=1;	PF03853.17;PF01243.22;PF10590.11;PF12766.9	YjeF_N;Putative_PNPOx;PNP_phzG_C;Pyridox_oxase_2	YjeF-related protein N-terminus;Pyridoxamine 5'-phosphate oxidase;Pyridoxine 5'-phosphate oxidase C-terminal dimerisation region;Pyridoxamine 5'-phosphate oxidase
LOC111910376	blue	0.96725	uncharacterized LOC111910376	------	2.122	1.08542	7.89433e-17	2.90782e-15	65.9233	118.617	1.388	0.472776	9.96081e-12	1.43312e-10	87.5467	96.8733	1.217	0.282741	9.6621e-05	0.00173087	59.57	64.9867	1.082	0.113748	0.379224	0.868502	50.5067	53.1033	GO:000367	MF:DNA binding;	------	------	------	------	ENOG410Y4AY	S:Function unknown	XP_023761986.1	uncharacterized protein LOC111910376 [Lactuca sativa]	------	------	PF07460.13	NUMOD3	NUMOD3 motif
LOC111905849	blue	0.96708	RNA polymerase sigma factor sigA, transcript variant X1	K03086	2.016	1.01181	6.12756e-17	2.27782e-15	67.3	114.63	1.613	0.689696	3.2753e-12	4.91779e-11	83.88	107.597	1.213	0.279073	0.000524511	0.00717564	43.35	47.1767	1.114	0.155773	0.269526	0.822921	42.62	45.94	GO:0006352;GO:0016987;GO:000367	BP:DNA-templated transcription, initiation;MF:sigma factor activity;MF:DNA binding;	K03086	rpoD	------	------	COG0568	K:Transcription	XP_023757341.1	RNA polymerase sigma factor sigA [Lactuca sativa]	sp|O24629|SIGA_ARATH;	RNA polymerase sigma factor sigA OS=Arabidopsis thaliana OX=3702 GN=SIGA PE=1 SV=1;	PF04539.18;PF04542.16;PF04545.18	Sigma70_r3;Sigma70_r2;Sigma70_r4	Sigma-70 region 3;Sigma-70 region 2;Sigma-70, region 4
LOC111901298	blue	0.96652	cytochrome P450 CYP82D47	------	3.186	1.67167	1.18206e-31	1.30225e-29	10.9833	29.54	1.707	0.771292	1.66784e-11	2.35479e-10	21.0233	28.58	1.477	0.562403	0.000231781	0.00360764	6.94333	9.17667	1.395	0.480502	0.00619624	0.187361	6.05333	8.19	GO:0016021;GO:0005506;GO:0016705;GO:0004497;GO:002003	CC:integral component of membrane;MF:iron ion binding;MF:oxidoreductase activity, acting on paired donors, with incorporation or reduction of molecular oxygen;MF:monooxygenase activity;MF:heme binding;	------	------	------	------	COG2124	Q:Secondary metabolites biosynthesis, transport and catabolism	XP_023752920.1	cytochrome P450 CYP82D47 [Lactuca sativa]	sp|A0A0N7F297|C82D6_SINHE;	Demethylepipodophyllotoxin synthase OS=Sinopodophyllum hexandrum OX=93608 GN=CYP82D61 PE=1 SV=1;	PF00067.24	p450	Cytochrome P450
LOC111906717	blue	0.9658	tyrosine aminotransferase, transcript variant X1	K00815	1.611	0.687651	4.70342e-12	1.05945e-10	72.39	98.3033	1.468	0.553714	6.67114e-11	8.93925e-10	77.13	90.25	1.241	0.311066	5.55997e-05	0.00109377	50.8033	56.4567	1.026	0.0366956	0.763772	0.964228	48.35	48.2067	GO:0009058;GO:0006520;GO:0008483;GO:003017	BP:biosynthetic process;BP:cellular amino acid metabolic process;MF:transaminase activity;MF:pyridoxal phosphate binding;	K00815	TAT	map00270;map00130;map00950;map00360;map00350;map00960;map00400	Cysteine and methionine metabolism;Ubiquinone and other terpenoid-quinone biosynthesis;Isoquinoline alkaloid biosynthesis;Phenylalanine metabolism;Tyrosine metabolism;Tropane, piperidine and pyridine alkaloid biosynthesis;Phenylalanine, tyrosine and tryptophan biosynthesis	COG0436	E:Amino acid transport and metabolism	XP_023758257.1	tyrosine aminotransferase isoform X1 [Lactuca sativa]	sp|Q9LVY1|TAT_ARATH;	Tyrosine aminotransferase OS=Arabidopsis thaliana OX=3702 GN=TAT PE=2 SV=1;	PF00155.23;PF00266.21	Aminotran_1_2;Aminotran_5	Aminotransferase class I and II;Aminotransferase class-V
LOC111886628	blue	0.96573	ABC transporter F family member 5	------	1.843	0.881757	4.58651e-11	9.06716e-10	106.873	166.51	1.897	0.923587	2.47884e-31	1.21215e-29	95.83	144.767	1.144	0.193696	0.00188544	0.020777	67.8033	69.5467	1.243	0.314184	0.00593252	0.180855	60.6167	73.1267	GO:0042626;GO:000552	MF:ATPase activity, coupled to transmembrane movement of substances;MF:ATP binding;	------	------	------	------	COG0488	S:Function unknown	CAB4094068.1	unnamed protein product [Lactuca saligna]	sp|Q9LV93|AB5F_ARATH;	ABC transporter F family member 5 OS=Arabidopsis thaliana OX=3702 GN=ABCF5 PE=2 SV=1;	PF00005.29;PF12848.9;PF13304.8;PF02463.21;PF13555.8;PF13476.8	ABC_tran;ABC_tran_Xtn;AAA_21;SMC_N;AAA_29;AAA_23	ABC transporter;ABC transporter;AAA domain, putative AbiEii toxin, Type IV TA system;RecF/RecN/SMC N terminal domain;P-loop containing region of AAA domain;AAA domain
LOC111896404	blue	0.96529	bifunctional nitrilase/nitrile hydratase NIT4A, transcript variant X2	K13035	2.274	1.1854	1.65298e-26	1.34441e-24	44.13	85.0767	1.746	0.80384	5.79372e-17	1.2382e-15	62.31	87.6167	1.063	0.0882319	0.29552	0.684169	37.05	35.0033	1.008	0.0117033	0.930851	0.99208	33.3833	32.5367	GO:0006807;GO:0051410;GO:0000257;GO:0047427;GO:001882	BP:nitrogen compound metabolic process;BP:detoxification of nitrogen compound;MF:nitrilase activity;MF:cyanoalanine nitrilase activity;MF:nitrile hydratase activity;	K13035	NIT4	map00460	Cyanoamino acid metabolism	COG0388	S:Function unknown	XP_023748168.1	bifunctional nitrilase/nitrile hydratase NIT4A [Lactuca sativa]	sp|Q5QGZ8|NRL4A_LUPAN;	Bifunctional nitrilase/nitrile hydratase NIT4A OS=Lupinus angustifolius OX=3871 GN=NIT4A PE=1 SV=1;	PF00795.24	CN_hydrolase	Carbon-nitrogen hydrolase
LOC111912591	blue	0.96446	transcription termination factor MTEF1, chloroplastic	K15032	1.613	0.690021	2.769e-08	3.7831e-07	18.6433	25.3867	1.506	0.591113	2.3257e-07	2.17465e-06	20.68	24.8633	1.199	0.261516	0.0506992	0.251825	16.2167	17.4067	1.23	0.29916	0.0809462	0.613537	13.3633	15.97	GO:0006355;GO:0006353;GO:000369	BP:regulation of transcription, DNA-templated;BP:DNA-templated transcription, termination;MF:double-stranded DNA binding;	K15032	MTERFD	------	------	ENOG410XT49	E:Amino acid transport and metabolism	XP_023764103.1	transcription termination factor MTEF1, chloroplastic [Lactuca sativa]	sp|Q84X53|MTEF1_ARATH;	Transcription termination factor MTEF1, chloroplastic OS=Arabidopsis thaliana OX=3702 GN=MTERF1 PE=2 SV=2;	PF02536.16	mTERF	mTERF
LOC111904820	blue	0.96356	solute carrier family 35 member F1, transcript variant X1	K15287	1.903	0.928471	2.715e-13	7.02278e-12	14.8767	24.0433	1.803	0.850291	3.73627e-14	6.41132e-13	18.0833	26.03	1.271	0.346037	0.00448796	0.0419126	12.0267	13.72	1.105	0.144061	0.360011	0.863036	10.7433	11.54	GO:0016021;GO:002285	CC:integral component of membrane;MF:transmembrane transporter activity;	K15287	SLC35F1_2	------	------	COG0697;COG0697	E:Amino acid transport and metabolism;G:Carbohydrate transport and metabolism	XP_023756301.1	solute carrier family 35 member F1 isoform X1 [Lactuca sativa]	sp|Q8IXU6|S35F2_HUMAN;	Solute carrier family 35 member F2 OS=Homo sapiens OX=9606 GN=SLC35F2 PE=1 SV=1;	PF06027.14;PF00892.22;PF08627.12;PF08449.13	SLC35F;EamA;CRT-like;UAA	Solute carrier family 35;EamA-like transporter family;CRT-like, chloroquine-resistance transporter-like;UAA transporter family
LOC111894313	blue	0.96332	probable lysophospholipase BODYGUARD 4, transcript variant X1	------	2.323	1.21585	8.14801e-10	1.37907e-08	9.98333	19.7133	1.886	0.915576	1.37989e-13	2.26816e-12	13.3967	20.1167	1.238	0.307604	0.0421764	0.223908	6.76	7.49	1.408	0.493535	0.024496	0.382973	5.14667	7.07333	GO:0016021;GO:001678	CC:integral component of membrane;MF:hydrolase activity;	------	------	------	------	ENOG410Y0GT	S:Function unknown	XP_023746162.1	probable lysophospholipase BODYGUARD 4 isoform X1 [Lactuca sativa]	sp|Q700D5|BDG4_ARATH;	Probable lysophospholipase BODYGUARD 4 OS=Arabidopsis thaliana OX=3702 GN=BDG4 PE=2 SV=1;	PF00561.22;PF12146.10;PF12697.9;PF06821.15	Abhydrolase_1;Hydrolase_4;Abhydrolase_6;Ser_hydrolase	alpha/beta hydrolase fold;Serine aminopeptidase, S33;Alpha/beta hydrolase family;Serine hydrolase
LOC111919750	blue	0.96291	folylpolyglutamate synthase, transcript variant X1	K01930	1.954	0.966132	3.24525e-11	6.58754e-10	7.39333	12.16	1.641	0.714895	1.93293e-08	2.05609e-07	8.28	10.5733	1.221	0.287501	0.139263	0.461805	4.35333	4.73333	1.262	0.336282	0.114339	0.67984	3.60667	4.58667	GO:0006730;GO:0046872;GO:0004326;GO:000552	BP:one-carbon metabolic process;MF:metal ion binding;MF:tetrahydrofolylpolyglutamate synthase activity;MF:ATP binding;	K01930	FPGS	map00790;map01240	Folate biosynthesis;Biosynthesis of cofactors	COG0285	H:Coenzyme transport and metabolism	XP_023771110.1	folylpolyglutamate synthase isoform X1 [Lactuca sativa]	sp|F4K2A1|FPGS1_ARATH;	Folylpolyglutamate synthase OS=Arabidopsis thaliana OX=3702 GN=FPGS1 PE=1 SV=1;	PF08245.14	Mur_ligase_M	Mur ligase middle domain
LOC111892144	blue	0.96264	uncharacterized LOC111892144, transcript variant X1	------	2.881	1.52652	1.3655e-39	2.41573e-37	50.9433	124.323	1.973	0.980339	1.11248e-41	9.75942e-40	69.3233	108.633	1.357	0.440068	9.20566e-13	9.0969e-11	43.3767	52.7167	1.329	0.410103	0.00695517	0.201643	39.1233	50.3367	GO:0006875;GO:0005743;GO:001602	BP:cellular metal ion homeostasis;CC:mitochondrial inner membrane;CC:integral component of membrane;	------	------	------	------	ENOG410XRSP	S:Function unknown	XP_023743979.1	uncharacterized protein LOC111892144 isoform X1 [Lactuca sativa]	------	------	PF07766.15	LETM1	LETM1-like protein
LOC111916405	blue	0.96205	pentatricopeptide repeat-containing protein At3g09650, chloroplastic	------	3.465	1.79291	2.31186e-26	1.84926e-24	11.1733	32.8333	2.047	1.03385	9.10327e-25	3.16359e-23	19.8667	32.32	1.406	0.491359	1.13856e-05	0.000266116	9.72333	12.25	1.46	0.545911	0.000435795	0.0330859	7.6	10.7567	GO:0006397;GO:0009570;GO:000372	BP:mRNA processing;CC:chloroplast stroma;MF:mRNA binding;	------	------	------	------	ENOG410Z7Z7	J:Translation, ribosomal structure and biogenesis	XP_023767847.1	pentatricopeptide repeat-containing protein At3g09650, chloroplastic [Lactuca sativa]	sp|Q9SF38|PP222_ARATH;	Pentatricopeptide repeat-containing protein At3g09650, chloroplastic OS=Arabidopsis thaliana OX=3702 GN=HCF152 PE=2 SV=1;	PF13041.8;PF01535.22;PF13812.8;PF12854.9;PF17177.6	PPR_2;PPR;PPR_3;PPR_1;PPR_long	PPR repeat family;PPR repeat;Pentatricopeptide repeat domain;PPR repeat;Pentacotripeptide-repeat region of PRORP
LOC111876272	blue	0.96137	protein DETOXIFICATION 31	K03327	2.202	1.13889	1.82926e-21	1.00307e-19	51.84	96.3233	1.589	0.667937	3.81077e-15	7.12367e-14	58.8967	74.4167	1.115	0.15685	0.0476893	0.241527	37.7733	37.75	1.147	0.197685	0.154429	0.738147	37.8267	42.0733	GO:0016021;GO:0016020;GO:0005774;GO:0015297;GO:0022857;GO:004291	CC:integral component of membrane;CC:membrane;CC:vacuolar membrane;MF:antiporter activity;MF:transmembrane transporter activity;MF:xenobiotic transporter activity;	K03327	TC.MATE, SLC47A, norM, mdtK, dinF	------	------	COG0534	S:Function unknown	XP_023728593.1	protein DETOXIFICATION 31 [Lactuca sativa]	sp|Q9LPV4|DTX31_ARATH;	Protein DETOXIFICATION 31 OS=Arabidopsis thaliana OX=3702 GN=DTX31 PE=2 SV=1;	PF01554.20	MatE	MatE
LOC111906141	blue	0.96044	light-mediated development protein DET1	K10571	2.193	1.1327	4.16959e-11	8.27668e-10	6.32667	11.75	1.692	0.758894	2.76318e-08	2.89455e-07	5.89667	7.92667	1.289	0.365742	0.0387313	0.21078	3.79333	4.39	1.226	0.293963	0.193446	0.777215	3.05333	3.63333	GO:0005975;GO:0016192;GO:0006281;GO:0005634;GO:0000139;GO:001602	BP:carbohydrate metabolic process;BP:vesicle-mediated transport;BP:DNA repair;CC:nucleus;CC:Golgi membrane;CC:integral component of membrane;	K10571	DET1	map04120	Ubiquitin mediated proteolysis	ENOG410XSK5	O:Posttranslational modification, protein turnover, chaperones	XP_023757639.1	light-mediated development protein DET1 [Lactuca sativa]	sp|Q9ZNU6|DET1_SOLLC;	Light-mediated development protein DET1 OS=Solanum lycopersicum OX=4081 GN=DET1 PE=1 SV=1;	PF09737.11	Det1	De-etiolated protein 1 Det1
LOC111912590	blue	0.95867	shikimate kinase, chloroplastic, transcript variant X2	K00891	1.932	0.950395	2.41159e-12	5.56664e-11	18.7767	30.73	1.553	0.635217	7.14885e-09	7.95097e-08	24.42	30.3467	1.124	0.169152	0.190858	0.549527	13.74	13.88	1.05	0.0707918	0.709535	0.953875	12.2667	12.5733	GO:0009423;GO:0008652;GO:0009536;GO:0004765;GO:000552	BP:chorismate biosynthetic process;BP:cellular amino acid biosynthetic process;CC:plastid;MF:shikimate kinase activity;MF:ATP binding;	K00891	aroK, aroL	map00400	Phenylalanine, tyrosine and tryptophan biosynthesis	COG0703	E:Amino acid transport and metabolism	XP_023764101.1	shikimate kinase, chloroplastic [Lactuca sativa]	sp|Q00497|SK_SOLLC;	Shikimate kinase, chloroplastic OS=Solanum lycopersicum OX=4081 GN=SK PE=1 SV=1;	PF01202.24;PF13238.8;PF13189.8	SKI;AAA_18;Cytidylate_kin2	Shikimate kinase;AAA domain;Cytidylate kinase-like family
LOC111898425	blue	0.95812	protein SPA1-RELATED 4, transcript variant X1	------	1.839	0.87899	8.23435e-13	2.01592e-11	25.9533	40.4033	1.445	0.531332	2.90438e-10	3.69323e-09	31.4067	36.01	1.082	0.114242	0.180516	0.534513	17.66	17.1433	1.189	0.250234	0.153095	0.737698	15.0967	17.4167	GO:0009640;GO:0005524;GO:000467	BP:photomorphogenesis;MF:ATP binding;MF:protein kinase activity;	------	------	------	------	ENOG410XS0B	T:Signal transduction mechanisms	XP_023750104.1	protein SPA1-RELATED 4 isoform X1 [Lactuca sativa]	sp|Q9LJR3|SPA3_ARATH;	Protein SPA1-RELATED 3 OS=Arabidopsis thaliana OX=3702 GN=SPA3 PE=1 SV=1;	PF00400.34;PF00069.27;PF07714.19	WD40;Pkinase;PK_Tyr_Ser-Thr	WD domain, G-beta repeat;Protein kinase domain;Protein tyrosine and serine/threonine kinase
LOC111905632	blue	0.95735	GATA transcription factor 21	------	2.52	1.33348	3.05827e-21	1.65454e-19	41.5767	88.51	1.451	0.53661	6.89581e-08	6.89375e-07	73.6867	84.6067	1.218	0.284001	0.00864587	0.0704874	28.49	31.24	1.229	0.297204	0.0501702	0.519319	24.9333	29.5733	GO:0006355;GO:0043565;GO:000827	BP:regulation of transcription, DNA-templated;MF:sequence-specific DNA binding;MF:zinc ion binding;	------	------	------	------	COG5641	K:Transcription	XP_023757094.1	GATA transcription factor 21 [Lactuca sativa]	sp|Q9SZI6|GAT22_ARATH;	Putative GATA transcription factor 22 OS=Arabidopsis thaliana OX=3702 GN=GATA22 PE=1 SV=1;	PF00320.29	GATA	GATA zinc finger
LOC111887493	blue	0.95652	flavonoid 3',5'-hydroxylase 1, transcript variant X2	------	2.559	1.35532	1.01187e-16	3.68792e-15	4.78	10.3533	2.759	1.46406	4.52863e-21	1.23056e-19	4.19333	9.27	1.236	0.305318	0.161728	0.505081	3.08667	3.41	1.009	0.0126245	0.962427	0.995849	2.51333	2.48667	GO:0016114;GO:0016021;GO:0004497;GO:0020037;GO:0016705;GO:000550	BP:terpenoid biosynthetic process;CC:integral component of membrane;MF:monooxygenase activity;MF:heme binding;MF:oxidoreductase activity, acting on paired donors, with incorporation or reduction of molecular oxygen;MF:iron ion binding;	------	------	------	------	COG2124	Q:Secondary metabolites biosynthesis, transport and catabolism	XP_023739432.1	flavonoid 3',5'-hydroxylase 1 [Lactuca sativa]	sp|P48418|C75A1_PETHY;	Flavonoid 3',5'-hydroxylase 1 OS=Petunia hybrida OX=4102 GN=CYP75A1 PE=1 SV=1;	PF00067.24	p450	Cytochrome P450
LOC111883435	blue	0.95577	pentatricopeptide repeat-containing protein At1g59720, chloroplastic/mitochondrial, transcript variant X1	------	2.069	1.0489	4.19663e-10	7.35457e-09	3.19	5.48	1.609	0.686567	0.00030801	0.00172508	3.83333	5.05	1.485	0.570859	0.00527824	0.0479853	2.34667	3.02	1.157	0.210101	0.422199	0.885618	1.91333	2.09	GO:000827	MF:zinc ion binding;	------	------	------	------	ENOG410Z7Z7	S:Function unknown	XP_023735536.1	pentatricopeptide repeat-containing protein At1g59720, chloroplastic/mitochondrial [Lactuca sativa]	sp|Q0WQW5|PPR85_ARATH;	Pentatricopeptide repeat-containing protein At1g59720, chloroplastic/mitochondrial OS=Arabidopsis thaliana OX=3702 GN=PCMP-H51 PE=1 SV=2;	PF13041.8;PF01535.22;PF12854.9;PF13812.8	PPR_2;PPR;PPR_1;PPR_3	PPR repeat family;PPR repeat;PPR repeat;Pentatricopeptide repeat domain
LOC111908558	blue	0.95575	protein PLASTID MOVEMENT IMPAIRED 1	------	2.192	1.13218	1.06241e-20	5.57351e-19	31.2833	58.0367	1.555	0.637124	2.71956e-15	5.14958e-14	48.01	59.4333	1.106	0.145642	0.0468222	0.238959	30.0867	29.86	1.005	0.00784856	0.946344	0.993015	26.05	25.4167	GO:000990	BP:chloroplast relocation;	------	------	------	------	ENOG410Y932	S:Function unknown	XP_023760144.1	protein PLASTID MOVEMENT IMPAIRED 1 [Lactuca sativa]	sp|Q9C8E6|PMI1_ARATH;	Protein PLASTID MOVEMENT IMPAIRED 1 OS=Arabidopsis thaliana OX=3702 GN=PMI1 PE=1 SV=1;	PF10358.11	NT-C2	N-terminal C2 in EEIG1 and EHBP1 proteins
LOC111911807	blue	0.95506	uncharacterized LOC111911807	------	1.92	0.941047	2.8333e-22	1.67082e-20	36.2667	59.0033	1.428	0.514044	1.62333e-08	1.7394e-07	51.2867	58.2633	1.161	0.215315	0.00348466	0.0346282	29.3833	30.6067	1.18	0.239056	0.0835649	0.616901	27.16	31.1433	GO:001602	CC:integral component of membrane;	------	------	------	------	ENOG410ZMB5;ENOG410YNKJ	S:Function unknown;	XP_023763322.1	uncharacterized protein LOC111911807 [Lactuca sativa]	------	------	PF19078.2	Big_12	Bacterial Ig-like domain
LOC111881805	blue	0.95494	bifunctional purple acid phosphatase 26	K22390	2.027	1.01901	6.21944e-25	4.48633e-23	34.1833	58.62	1.53	0.613617	8.82447e-15	1.5961e-13	43.4633	52.8867	1.043	0.0601248	0.530366	0.851352	28.6133	26.7633	1.128	0.17361	0.169407	0.749265	28.4333	30.9867	GO:0016021;GO:0046872;GO:0004601;GO:000399	CC:integral component of membrane;MF:metal ion binding;MF:peroxidase activity;MF:acid phosphatase activity;	K22390	ACP7	------	------	COG1409	L:Replication, recombination and repair	XP_023733966.1	bifunctional purple acid phosphatase 26 [Lactuca sativa]	sp|Q949Y3|PPA26_ARATH;	Bifunctional purple acid phosphatase 26 OS=Arabidopsis thaliana OX=3702 GN=PAP26 PE=1 SV=1;	PF00149.30;PF16656.7;PF14008.8	Metallophos;Pur_ac_phosph_N;Metallophos_C	Calcineurin-like phosphoesterase;Purple acid Phosphatase, N-terminal domain;Iron/zinc purple acid phosphatase-like protein C
LOC111912535	blue	0.95476	protein DAMAGED DNA-BINDING 2	K10140	1.819	0.8633	4.68475e-07	5.12384e-06	4.47	6.87667	2.003	1.00209	4.26407e-09	4.84841e-08	3.70333	5.92	1.19	0.251287	0.259765	0.642407	2.55667	2.72667	1.378	0.462066	0.10274	0.657103	1.6	2.13667	GO:0009411;GO:0006281;GO:0005634;GO:0080008;GO:000368	BP:response to UV;BP:DNA repair;CC:nucleus;CC:Cul4-RING E3 ubiquitin ligase complex;MF:damaged DNA binding;	K10140	DDB2	map04120;map03420	Ubiquitin mediated proteolysis;Nucleotide excision repair	ENOG410ZSSH	L:Replication, recombination and repair	XP_023764038.1	protein DAMAGED DNA-BINDING 2 [Lactuca sativa]	sp|Q84KJ3|DDB2_ORYSJ;	DNA damage-binding protein 2 OS=Oryza sativa subsp. japonica OX=39947 GN=DDB2 PE=1 SV=1;	PF00400.34	WD40	WD domain, G-beta repeat
LOC111882952	blue	0.9546	rop guanine nucleotide exchange factor 14, transcript variant X1	------	2.985	1.57765	5.61979e-14	1.5531e-12	7.48333	19.1867	1.997	0.998116	1.01862e-13	1.69095e-12	10.97	17.43	1.453	0.539254	0.00387016	0.0376662	3.52333	4.39667	2.175	1.12121	1.86901e-07	6.92059e-05	3.07667	5.9	GO:000508	MF:guanyl-nucleotide exchange factor activity;	------	------	------	------	ENOG410YFCK	S:Function unknown	XP_023735078.1	rop guanine nucleotide exchange factor 14 isoform X1 [Lactuca sativa]	sp|Q56WM6|ROGFE_ARATH;	Rop guanine nucleotide exchange factor 14 OS=Arabidopsis thaliana OX=3702 GN=ROPGEF14 PE=1 SV=1;	PF03759.15	PRONE	PRONE
LOC111892822	blue	0.95456	fimbrin-1	K17275	2.446	1.29034	5.19117e-22	2.98856e-20	10.8567	22.71	1.762	0.817481	7.12609e-13	1.11948e-11	15.14	21.0867	1.265	0.339471	0.00462653	0.0428676	6.56333	7.41	1.177	0.234586	0.107594	0.666729	7.65667	8.84	GO:0051017;GO:0016021;GO:005101	BP:actin filament bundle assembly;CC:integral component of membrane;MF:actin filament binding;	K17275	PLS1	------	------	COG5069	Z:Cytoskeleton	XP_023744633.1	fimbrin-1 [Lactuca sativa]	sp|Q7G188|FIMB1_ARATH;	Fimbrin-1 OS=Arabidopsis thaliana OX=3702 GN=FIM1 PE=1 SV=2;	PF00307.33;PF11971.10;PF06294.13	CH;CAMSAP_CH;CH_2	Calponin homology;CAMSAP CH domain;CH-like domain in sperm protein
LOC111908547	blue	0.9543	monogalactosyldiacylglycerol synthase, chloroplastic	K03715	1.878	0.909201	2.17787e-14	6.32158e-13	42.71	67.9867	1.38	0.464399	2.10305e-09	2.46052e-08	53.1433	58.4433	1.026	0.0367258	0.68643	0.914809	39.91	36.7433	1.005	0.00782635	0.94839	0.993425	34.36	33.5267	GO:0009247;GO:0016020;GO:004650	BP:glycolipid biosynthetic process;CC:membrane;MF:1,2-diacylglycerol 3-beta-galactosyltransferase activity;	K03715	MGD	map00561	Glycerolipid metabolism	COG0707	M:Cell wall/membrane/envelope biogenesis	XP_023760138.1	monogalactosyldiacylglycerol synthase, chloroplastic [Lactuca sativa]	sp|P93115|MGDG_CUCSA;	Monogalactosyldiacylglycerol synthase, chloroplastic OS=Cucumis sativus OX=3659 PE=1 SV=1;	PF06925.13;PF04101.18;PF00534.22;PF13692.8	MGDG_synth;Glyco_tran_28_C;Glycos_transf_1;Glyco_trans_1_4	Monogalactosyldiacylglycerol;Glycosyltransferase family 28 C-terminal domain;Glycosyl transferases group 1;Glycosyl transferases group 1
LOC111921397	blue	0.95403	protein DETOXIFICATION 24	K03327	2.065	1.04611	1.25238e-08	1.80035e-07	57.32	99.8667	1.346	0.428975	2.6381e-06	2.13297e-05	73.0833	78.5567	1.117	0.159032	0.0968743	0.376889	36.3733	36.4433	1.124	0.168012	0.249486	0.810807	28.3733	31.0233	GO:0016021;GO:0015297;GO:004291	CC:integral component of membrane;MF:antiporter activity;MF:xenobiotic transporter activity;	K03327	TC.MATE, SLC47A, norM, mdtK, dinF	------	------	COG0534	J:Translation, ribosomal structure and biogenesis	XP_023772740.1	protein DETOXIFICATION 24 [Lactuca sativa]	sp|F4J158|DTX24_ARATH;	Protein DETOXIFICATION 24 OS=Arabidopsis thaliana OX=3702 GN=DTX24 PE=2 SV=1;	PF01554.20	MatE	MatE
LOC111917049	blue	0.95348	probable glutathione S-transferase, transcript variant X1	K00799	1.947	0.961068	3.98258e-07	4.42171e-06	39.55	64.6267	1.482	0.567159	1.03489e-09	1.25143e-08	46.4267	54.9967	1.157	0.20987	0.0776503	0.329233	27	27.8233	1.044	0.0620448	0.678186	0.949729	26.5733	26.9333	GO:000674	BP:glutathione metabolic process;	K00799	GST, gst	map00480	Glutathione metabolism	ENOG410XSIX	O:Posttranslational modification, protein turnover, chaperones	XP_023768470.1	probable glutathione S-transferase isoform X1 [Lactuca sativa]	sp|P32110|GSTX6_SOYBN;	Probable glutathione S-transferase OS=Glycine max OX=3847 GN=HSP26-A PE=2 SV=1;	PF02798.22;PF13417.8;PF13409.8;PF00043.27;PF17172.6	GST_N;GST_N_3;GST_N_2;GST_C;GST_N_4	Glutathione S-transferase, N-terminal domain;Glutathione S-transferase, N-terminal domain;Glutathione S-transferase, N-terminal domain;Glutathione S-transferase, C-terminal domain;Glutathione S-transferase N-terminal domain
LOC111880408	blue	0.95344	inositol-pentakisphosphate 2-kinase	K10572	1.932	0.950017	1.38697e-16	5.00983e-15	30.9133	50.4767	1.382	0.466308	5.87566e-08	5.92192e-07	36.0067	39.64	1.075	0.104315	0.267356	0.651105	21.31	20.53	1.054	0.0754914	0.550966	0.925086	21.8533	22.3867	GO:0016021;GO:0035299;GO:000552	CC:integral component of membrane;MF:inositol pentakisphosphate 2-kinase activity;MF:ATP binding;	K10572	IPPK	map04070;map00562	Phosphatidylinositol signaling system;Inositol phosphate metabolism	ENOG410XSF2	S:Function unknown	XP_023732602.1	inositol-pentakisphosphate 2-kinase [Lactuca sativa]	sp|Q93YN9|IPPK_ARATH;	Inositol-pentakisphosphate 2-kinase OS=Arabidopsis thaliana OX=3702 GN=IPK1 PE=1 SV=1;	PF06090.14	Ins_P5_2-kin	Inositol-pentakisphosphate 2-kinase
LOC111917199	blue	0.95296	uncharacterized calcium-binding protein At1g02270, transcript variant X1	------	2.875	1.52342	5.96604e-24	3.96345e-22	8.34333	20.3	1.796	0.84472	4.98434e-09	5.6102e-08	11.96	17.1267	0.933	-0.100769	0.58558	0.880359	5.05	4.35667	1.201	0.2642	0.225934	0.800657	4.85	5.68	GO:000550	MF:calcium ion binding;	------	------	------	------	ENOG4111KK5;ENOG410Y9CV	S:Function unknown;	XP_023768667.1	uncharacterized calcium-binding protein At1g02270 isoform X1 [Lactuca sativa]	sp|O81916|YC22_ARATH;	Uncharacterized calcium-binding protein At1g02270 OS=Arabidopsis thaliana OX=3702 GN=At1g02270 PE=2 SV=2;	PF03372.25	Exo_endo_phos	Endonuclease/Exonuclease/phosphatase family
LOC111908925	blue	0.95289	protein DETOXIFICATION 27, transcript variant X1	K03327	3.364	1.75036	2.57352e-22	1.52133e-20	7.58333	21.5867	2.248	1.16888	5.52826e-15	1.01879e-13	6.63667	11.9067	1.585	0.664443	0.000653293	0.00861261	3.22	4.56	2.133	1.09261	8.68258e-07	0.000261792	2.32667	4.83333	GO:0016021;GO:0015297;GO:004291	CC:integral component of membrane;MF:antiporter activity;MF:xenobiotic transporter activity;	K03327	TC.MATE, SLC47A, norM, mdtK, dinF	------	------	COG0534	V:Defense mechanisms	XP_023760480.1	protein DETOXIFICATION 27 isoform X1 [Lactuca sativa]	sp|Q9FKQ1|DTX27_ARATH;	Protein DETOXIFICATION 27 OS=Arabidopsis thaliana OX=3702 GN=DTX27 PE=2 SV=1;	PF01554.20	MatE	MatE
LOC111876098	blue	0.95239	protein MITOFERRINLIKE 1, chloroplastic	K15111	2.211	1.14463	3.5069e-17	1.33224e-15	25.6233	47.9933	1.772	0.825055	2.76202e-20	7.19631e-19	33.3567	47.1767	1.175	0.232624	0.0148356	0.107028	25.4633	26.8167	1.205	0.269487	0.0926531	0.636983	20.92	24.4733	GO:0009941;GO:0016021;GO:0005743;GO:000009	CC:chloroplast envelope;CC:integral component of membrane;CC:mitochondrial inner membrane;MF:S-adenosyl-L-methionine transmembrane transporter activity;	K15111	SLC25A26	------	------	ENOG4110BII	S:Function unknown	XP_023728391.1	protein MITOFERRINLIKE 1, chloroplastic [Lactuca sativa]	sp|Q9FHX2|MFL1_ARATH;	Protein MITOFERRINLIKE 1, chloroplastic OS=Arabidopsis thaliana OX=3702 GN=MFL1 PE=2 SV=1;	PF00153.29	Mito_carr	Mitochondrial carrier protein
LOC111910341	blue	0.95197	subtilisin-like protease SBT1.4	------	1.758	0.813746	8.45912e-14	2.30364e-12	104.247	155.133	1.381	0.466046	5.58646e-10	6.9307e-09	114.873	126.373	1.103	0.140981	0.0691339	0.306707	77.36	76.55	1.247	0.318739	0.0328859	0.437883	62.3867	75.4667	GO:000425	MF:serine-type endopeptidase activity;	------	------	------	------	COG1404	S:Function unknown	XP_023761943.1	subtilisin-like protease SBT1.4 [Lactuca sativa]	sp|Q9LVJ1|SBT14_ARATH;	Subtilisin-like protease SBT1.4 OS=Arabidopsis thaliana OX=3702 GN=SBT1.4 PE=2 SV=1;	PF00082.24;PF17766.3;PF05922.18;PF02225.24	Peptidase_S8;fn3_6;Inhibitor_I9;PA	Subtilase family;Fibronectin type-III domain;Peptidase inhibitor I9;PA domain
LOC111884843	blue	0.95184	protein DCL homolog, chloroplastic	------	1.5	0.585229	1.76955e-08	2.48774e-07	69.6133	88.05	1.477	0.562634	1.03346e-12	1.60098e-11	78.2133	92.41	1.142	0.190975	0.0280746	0.168686	60.7433	61.98	0.961	-0.0574874	0.628631	0.937859	60.5833	56.6833	------	------	------	------	------	------	ENOG411274C	S:Function unknown	XP_023736911.1	protein DCL homolog, chloroplastic [Lactuca sativa]	sp|Q9C642|DCL_ARATH;	Protein DCL homolog, chloroplastic OS=Arabidopsis thaliana OX=3702 GN=DCL PE=2 SV=1;	PF11523.10	DUF3223	Protein of unknown function
LOC111915465	blue	0.95158	L-aspartate oxidase, chloroplastic	K00278	1.75	0.807234	2.15173e-06	2.09276e-05	7.85667	11.6033	1.624	0.699838	1.56444e-07	1.49323e-06	8.49667	10.98	1.26	0.333535	0.0235459	0.149432	5.25	5.94	1.323	0.404092	0.0455855	0.499331	4.10333	5.26333	GO:0009435;GO:0009507;GO:0008734;GO:004431	BP:NAD biosynthetic process;CC:chloroplast;MF:L-aspartate oxidase activity;MF:L-aspartat;	K00278	nadB	map00250;map01240;map00760	Alanine, aspartate and glutamate metabolism;Biosynthesis of cofactors;Nicotinate and nicotinamide metabolism	COG0029	H:Coenzyme transport and metabolism	XP_023766897.1	L-aspartate oxidase, chloroplastic [Lactuca sativa]	sp|Q94AY1|NADB_ARATH;	L-aspartate oxidase, chloroplastic OS=Arabidopsis thaliana OX=3702 GN=AO PE=1 SV=1;	PF00890.26;PF02910.22;PF01266.26;PF07992.16	FAD_binding_2;Succ_DH_flav_C;DAO;Pyr_redox_2	FAD binding domain;Fumarate reductase flavoprotein C-term;FAD dependent oxidoreductase;Pyridine nucleotide-disulphide oxidoreductase
LOC111881077	blue	0.95145	chaperonin-like RbcX protein 2, chloroplastic	------	2.146	1.10141	9.72098e-23	5.96474e-21	66.4733	120.15	1.722	0.784185	8.78163e-18	1.97023e-16	62.11	85.2333	1.263	0.337364	0.000363292	0.00526501	33.7533	38.1867	1.305	0.383833	0.0120362	0.26797	33.3567	42.2467	GO:0015977;GO:0015979;GO:0110102;GO:004418	BP:carbon fixation;BP:photosynthesis;BP:chloroplast ribulose bisphosphate carboxylase complex assembly;MF:protein binding involved in protein folding;	------	------	------	------	ENOG4111VPF	S:Function unknown	XP_023733235.1	chaperonin-like RbcX protein 2, chloroplastic [Lactuca sativa]	sp|Q8L9X2|RBCX2_ARATH;	Chaperonin-like RbcX protein 2, chloroplastic OS=Arabidopsis thaliana OX=3702 GN=RBCX2 PE=1 SV=1;	PF02341.17	RbcX	RbcX protein
LOC111895361	blue	0.95123	protein NUCLEAR FUSION DEFECTIVE 4	------	2.8	1.48567	2.12546e-11	4.41428e-10	16.06	37.8567	1.349	0.431681	0.000125477	0.000766175	29.3767	31.5867	1.244	0.314807	0.016171	0.113802	10.8067	12.0533	1.16	0.214	0.168559	0.749081	8.56	9.64333	GO:0006817;GO:0016021;GO:001602	BP:phosphate ion transport;CC:integral component of membrane;CC:membrane;	------	------	------	------	ENOG41105J2	S:Function unknown	XP_023747209.1	protein NUCLEAR FUSION DEFECTIVE 4 [Lactuca sativa]	sp|F4I9E1|NFD4_ARATH;	Protein NUCLEAR FUSION DEFECTIVE 4 OS=Arabidopsis thaliana OX=3702 GN=NFD4 PE=3 SV=1;	PF06813.15	Nodulin-like	Nodulin-like
LOC111878205	blue	0.95106	protein DETOXIFICATION 44, chloroplastic, transcript variant X1	------	2.059	1.04175	1.05551e-19	4.95783e-18	18.43	32.0967	1.614	0.690205	6.69318e-14	1.12222e-12	22.85	29.2867	1.295	0.373311	5.0818e-05	0.00100999	16.75	19.4767	1.214	0.279497	0.0361385	0.451795	15.95	18.8067	GO:0016021;GO:0005886;GO:0015297;GO:004291	CC:integral component of membrane;CC:plasma membrane;MF:antiporter activity;MF:xenobiotic transporter activity;	------	------	------	------	COG0534	V:Defense mechanisms	XP_023730477.1	protein DETOXIFICATION 44, chloroplastic isoform X1 [Lactuca sativa]	sp|Q84K71|DTX44_ARATH;	Protein DETOXIFICATION 44, chloroplastic OS=Arabidopsis thaliana OX=3702 GN=DTX44 PE=2 SV=1;	PF01554.20;PF14667.8	MatE;Polysacc_synt_C	MatE;Polysaccharide biosynthesis C-terminal domain
LOC111914163	blue	0.95104	tropinone reductase homolog At5g06060	K08081	1.902	0.927752	1.25724e-14	3.75057e-13	27.2133	43.6	1.364	0.44763	1.50492e-05	0.000108829	36.6267	39.9167	1.05	0.0704621	0.592308	0.882216	20.3033	19.0733	1.004	0.00586372	0.974517	0.997074	17.85	17.3733	GO:0016021;GO:001649	CC:integral component of membrane;MF:oxidoreductase activity;	K08081	TR1	map00960	Tropane, piperidine and pyridine alkaloid biosynthesis	COG1028	T:Signal transduction mechanisms	XP_023765684.1	tropinone reductase homolog At5g06060 [Lactuca sativa]	sp|Q9LHT0|TRNHF_ARATH;	Tropinone reductase homolog At5g06060 OS=Arabidopsis thaliana OX=3702 GN=At5g06060 PE=2 SV=1;	PF13561.8;PF00106.27;PF08659.12;PF01370.23	adh_short_C2;adh_short;KR;Epimerase	Enoyl;short chain dehydrogenase;KR domain;NAD dependent epimerase/dehydratase family
LOC111888818	blue	0.95073	uncharacterized LOC111888818, transcript variant X1	K07052	1.867	0.900695	1.21588e-07	1.48012e-06	10.23	15.8033	1.564	0.645094	2.19647e-07	2.06039e-06	13.7733	17.06	1.233	0.302156	0.0521008	0.255901	7.14	7.47333	1.306	0.385313	0.0340246	0.442388	5.82333	7.21	GO:0071586;GO:0016021;GO:000422	BP:CAAX-box protein processing;CC:integral component of membrane;MF:metalloendopeptidase activity;	K07052	K07052	------	------	COG1266	S:Function unknown	XP_023740700.1	uncharacterized protein LOC111888818 isoform X1 [Lactuca sativa]	------	------	PF02517.18	Rce1-like	Type II CAAX prenyl endopeptidase Rce1-like
LOC111908016	blue	0.95065	pleiotropic drug resistance protein 1, transcript variant X1	------	2.161	1.11139	2.45168e-24	1.67384e-22	10.8567	19.86	1.709	0.772838	2.21867e-20	5.79999e-19	12.0233	16.3333	1.375	0.459189	1.21747e-07	4.79005e-06	7.62	9.39667	1.434	0.519676	0.0042483	0.150783	6.99667	9.74333	GO:0016021;GO:0042626;GO:000552	CC:integral component of membrane;MF:ATPase activity, coupled to transmembrane movement of substances;MF:ATP binding;	------	------	------	------	COG0842	V:Defense mechanisms	XP_023759596.1	pleiotropic drug resistance protein 1 isoform X1 [Lactuca sativa]	sp|H6WS93|PDR1_PETAX;	Pleiotropic drug resistance protein 1 OS=Petunia axillaris OX=33119 GN=PDR1 PE=2 SV=1;	PF01061.26;PF00005.29;PF08370.13;PF19055.2;PF14510.8;PF13481.8	ABC2_membrane;ABC_tran;PDR_assoc;ABC2_membrane_7;ABC_trans_N;AAA_25	ABC-2 type transporter;ABC transporter;Plant PDR ABC transporter associated;ABC-2 type transporter;ABC-transporter N-terminal;AAA domain
LOC111876496	blue	0.95032	uncharacterized LOC111876496	K07052	1.854	0.890385	3.67622e-13	9.33969e-12	26.9133	42.2133	1.586	0.665686	2.64377e-08	2.77442e-07	25.0667	31.73	1.104	0.142358	0.203193	0.567433	17.8	17.61	1.145	0.195061	0.267635	0.821391	15.6367	17.43	GO:0071586;GO:0016021;GO:000422	BP:CAAX-box protein processing;CC:integral component of membrane;MF:metalloendopeptidase activity;	K07052	K07052	------	------	COG1266	S:Function unknown	XP_023728793.1	uncharacterized protein LOC111876496 [Lactuca sativa]	------	------	PF02517.18	Rce1-like	Type II CAAX prenyl endopeptidase Rce1-like
LOC111877501	blue	0.95018	zinc finger CCCH domain-containing protein ZFN-like, transcript variant X1	------	1.986	0.989635	2.62208e-28	2.4164e-26	109.377	185.537	1.608	0.685285	1.95363e-16	4.00699e-15	141.28	183.38	1.239	0.309707	7.09139e-07	2.26903e-05	92.45	103.007	1.278	0.353962	0.0201377	0.348544	86.2767	107.44	GO:0046872;GO:000367	MF:metal ion binding;MF:DNA binding;	------	------	------	------	ENOG410ZQFM	S:Function unknown	XP_023729823.1	zinc finger CCCH domain-containing protein ZFN-like isoform X1 [Lactuca sativa]	sp|Q9SWF9|ZFNL_PEA;	Zinc finger CCCH domain-containing protein ZFN-like OS=Pisum sativum OX=3888 PE=2 SV=1;	PF00642.26;PF18345.3;PF14608.8;PF18044.3	zf-CCCH;zf_CCCH_4;zf-CCCH_2;zf-CCCH_4	Zinc finger C-x8-C-x5-C-x3-H type;Zinc finger domain;RNA-binding, Nab2-type zinc finger;CCCH-type zinc finger
LOC111907858	blue	0.95009	5'-adenylylsulfate reductase 3, chloroplastic	K05907	3.517	1.81436	1.4692e-43	3.39132e-41	177.16	526.36	1.559	0.641004	6.56375e-14	1.10131e-12	245.733	304.583	0.91	-0.136162	0.148604	0.481518	50.2533	40.9833	1.074	0.103608	0.418015	0.883599	40.2633	42.01	GO:0019419;GO:0003824;GO:001667	BP:sulfate reduction;MF:catalytic activity;MF:oxidoreductase activity, acting on a sulfur group of donors, disulfide as acceptor;	K05907	APR	map00920	Sulfur metabolism	COG0175	U:Intracellular trafficking, secretion, and vesicular transport	XP_023759430.1	5'-adenylylsulfate reductase 3, chloroplastic [Lactuca sativa]	sp|P92980|APR3_ARATH;	5'-adenylylsulfate reductase 3, chloroplastic OS=Arabidopsis thaliana OX=3702 GN=APR3 PE=2 SV=2;	PF01507.21;PF00085.22	PAPS_reduct;Thioredoxin	Phosphoadenosine phosphosulfate reductase family;Thioredoxin
LOC111897039	blue	0.94999	organic cation/carnitine transporter 7	------	2.114	1.07975	3.26949e-09	5.08291e-08	4.5	7.72	1.92	0.940853	1.11894e-09	1.34819e-08	5.03667	7.21333	1.065	0.0913452	0.625705	0.896952	4.3	4.16667	1.236	0.305915	0.147929	0.730785	3.23667	3.81333	GO:0006817;GO:0016021;GO:0022857;GO:001674	BP:phosphate ion transport;CC:integral component of membrane;MF:transmembrane transporter activity;MF:transferase activity, transferring acyl groups other than amino-acyl groups;	------	------	------	------	ENOG410ZVDQ	G:Carbohydrate transport and metabolism	PLY96180.1	hypothetical protein LSAT_8X69720 [Lactuca sativa]	sp|Q940M4|OCT7_ARATH;	Organic cation/carnitine transporter 7 OS=Arabidopsis thaliana OX=3702 GN=OCT7 PE=2 SV=1;	PF00083.26;PF07690.18	Sugar_tr;MFS_1	Sugar;Major Facilitator Superfamily
LOC111913539	blue	0.94966	protein EXECUTER 2, chloroplastic, transcript variant X1	------	1.688	0.755046	4.24241e-14	1.19009e-12	44.6433	63.82	1.432	0.517817	9.38257e-11	1.23634e-09	51.8567	59.2267	1.134	0.181862	0.00837025	0.0689815	44.4667	45.3633	1.091	0.12606	0.303446	0.843368	40.7967	43.37	GO:0010343;GO:004265	BP:singlet oxygen-mediated programmed cell death;CC:thylakoid membrane;	------	------	------	------	ENOG410ZHAF	S:Function unknown	XP_023765015.1	protein EXECUTER 2, chloroplastic isoform X1 [Lactuca sativa]	sp|Q94AT5|EXEC2_ARATH;	Protein EXECUTER 2, chloroplastic OS=Arabidopsis thaliana OX=3702 GN=EX2 PE=2 SV=1;	PF12014.10	Cyclin_D1_bind	Cyclin D1 binding domain
LOC111896712	blue	0.94958	succinate dehydrogenase assembly factor 2, mitochondrial	------	4.992	2.31973	6.22618e-34	8.02681e-32	19.6167	82.29	4.068	2.02442	1.02873e-61	2.25196e-59	16.3233	52.9033	1.754	0.810373	1.86257e-06	5.34758e-05	8.49667	13.3467	1.671	0.740405	0.000228795	0.0210871	8.16	13.2433	GO:0006099;GO:0034553;GO:0018293;GO:0006121;GO:000573	BP:tricarboxylic acid cycle;BP:mitochondrial respiratory chain complex II assembly;BP:protein-FAD linkage;BP:mitochondrial electron transport, succinate to ubiquinone;CC:mitochondrion;	------	------	------	------	COG2938	S:Function unknown	XP_023748460.1	succinate dehydrogenase assembly factor 2, mitochondrial [Lactuca sativa]	sp|Q9FI44|SDAF2_ARATH;	Succinate dehydrogenase assembly factor 2, mitochondrial OS=Arabidopsis thaliana OX=3702 GN=SDHAF2 PE=1 SV=1;	PF03937.18	Sdh5	Flavinator of succinate dehydrogenase
LOC111897905	blue	0.94954	probable serine incorporator	K23544	4.056	2.0201	2.20965e-36	3.24577e-34	4.29	14.6567	2.836	1.50364	1.59136e-19	3.95693e-18	5.23	11.7567	1.08	0.111582	0.633232	0.900422	2.7	2.60667	1.623	0.698743	0.0163038	0.314571	2.34667	3.70667	GO:001602	CC:integral component of membrane;	K23544	SERINC1_3	------	------	ENOG410XP7K	S:Function unknown	CAB4097820.1	unnamed protein product [Lactuca saligna]	sp|Q54UF8|SERIC_DICDI;	Probable serine incorporator OS=Dictyostelium discoideum OX=44689 GN=serinc PE=3 SV=1;	PF03348.17	Serinc	Serine incorporator
LOC111912608	blue	0.94863	multicopper oxidase LPR1	------	1.963	0.972926	2.01458e-20	1.01092e-18	26.0733	43.32	1.512	0.596315	1.43181e-12	2.19773e-11	33.1833	39.91	1.086	0.1184	0.194884	0.555548	26.1667	25.4467	1.097	0.134073	0.358167	0.862459	23.5633	25.07	GO:0005507;GO:001649	MF:copper ion binding;MF:oxidoreductase activity;	------	------	------	------	COG2132	O:Posttranslational modification, protein turnover, chaperones	XP_042756534.1	multicopper oxidase LPR1 [Lactuca sativa]	sp|F4I4K5|LPR1_ARATH;	Multicopper oxidase LPR1 OS=Arabidopsis thaliana OX=3702 GN=LPR1 PE=2 SV=1;	PF07731.16;PF07732.17;PF00394.24	Cu-oxidase_2;Cu-oxidase_3;Cu-oxidase	Multicopper oxidase;Multicopper oxidase;Multicopper oxidase
LOC111895646	blue	0.94858	protein JINGUBANG	------	3.762	1.91156	6.20606e-06	5.45976e-05	0.35	1.11333	1.763	0.818381	0.0640945	0.163771	0.516667	0.733333	1.759	0.814917	0.44005	1	0.0933333	0.146667	1.223	0.290211	0.746928	1	0.15	0.18	------	------	------	------	------	------	ENOG410XP1Z;ENOG410YAAP	S:Function unknown;	XP_023747491.2	protein JINGUBANG [Lactuca sativa]	sp|O48716|JGB_ARATH;	Protein JINGUBANG OS=Arabidopsis thaliana OX=3702 GN=JGB PE=1 SV=1;	PF00400.34;PF08801.13	WD40;Nucleoporin_N	WD domain, G-beta repeat;Nup133 N terminal like
LOC111904296	blue	0.94836	CRM-domain containing factor CFM2, chloroplastic, transcript variant X1	------	2.148	1.10282	5.57614e-21	2.98342e-19	14.82	27.0267	1.826	0.868972	1.03741e-26	3.97047e-25	20.7133	30.1367	1.165	0.220872	0.0109099	0.084556	14.7833	15.46	1.165	0.220418	0.135636	0.712345	10.5933	11.9633	GO:0016730;GO:0003723;GO:0046872;GO:0051539;GO:010301	MF:oxidoreductase activity, acting on iron-sulfur proteins as donors;MF:RNA binding;MF:metal ion binding;MF:4 iron, 4 sulfur cluster binding;MF:ferredoxin-thioredoxin reductase activity;	------	------	------	------	ENOG410YBDA;ENOG410XS9D	S:Function unknown;	XP_023755834.1	CRM-domain containing factor CFM2, chloroplastic isoform X1 [Lactuca sativa]	sp|Q8L7C2|CFM2_ARATH;	CRM-domain containing factor CFM2, chloroplastic OS=Arabidopsis thaliana OX=3702 GN=CFM2 PE=1 SV=1;	PF01985.23	CRS1_YhbY	CRS1 / YhbY
LOC111912661	blue	0.94726	probable carboxylesterase 13	------	1.562	0.643048	2.65566e-05	0.000205312	25.29	33.41	1.477	0.563051	5.34897e-07	4.77473e-06	24.6433	29.1433	1.076	0.105789	0.406461	0.773099	19.2833	18.55	1.015	0.021443	0.893884	0.986271	16.9467	16.72	GO:001678	MF:hydrolase activity;	------	------	------	------	COG0657	I:Lipid transport and metabolism	XP_023764174.1	probable carboxylesterase 13 [Lactuca sativa]	sp|Q9SMM9|CXE13_ARATH;	Probable carboxylesterase 13 OS=Arabidopsis thaliana OX=3702 GN=CXE13 PE=1 SV=1;	PF07859.15;PF00135.30	Abhydrolase_3;COesterase	alpha/beta hydrolase fold;Carboxylesterase family
LOC111884312	blue	0.94722	pentatricopeptide repeat-containing protein At1g30610, chloroplastic	------	1.815	0.859702	1.00587e-17	3.95125e-16	28.4267	43.3267	1.399	0.484082	1.87521e-10	2.41335e-09	38.9467	43.02	1.173	0.230712	0.00402678	0.0385895	26.5167	27.8733	1.184	0.243387	0.080719	0.613046	20.22	23.2567	GO:0009658;GO:0010239;GO:0009793;GO:0009507;GO:000372	BP:chloroplast organization;BP:chloroplast mRNA processing;BP:embryo development ending in seed dormancy;CC:chloroplast;MF:mRNA binding;	------	------	------	------	ENOG410Z7Z7	S:Function unknown	XP_023736395.1	pentatricopeptide repeat-containing protein At1g30610, chloroplastic [Lactuca sativa]	sp|Q9SA76|PPR64_ARATH;	Pentatricopeptide repeat-containing protein At1g30610, chloroplastic OS=Arabidopsis thaliana OX=3702 GN=EMB2279 PE=3 SV=1;	PF13041.8;PF01535.22;PF13812.8;PF12854.9;PF17177.6;PF14559.8	PPR_2;PPR;PPR_3;PPR_1;PPR_long;TPR_19	PPR repeat family;PPR repeat;Pentatricopeptide repeat domain;PPR repeat;Pentacotripeptide-repeat region of PRORP;Tetratricopeptide repeat
LOC111890915	blue	0.94693	heterogeneous nuclear ribonucleoprotein 1, transcript variant X2	K14411	2.217	1.14838	6.52386e-16	2.22077e-14	20.0067	37.59	1.339	0.421177	9.93856e-06	7.40384e-05	27.7333	29.4533	1.077	0.106589	0.276135	0.661565	17.87	17.2067	1.025	0.0357225	0.784209	0.967569	17.35	17.4533	GO:000372	MF:RNA binding;	K14411	MSI	map03015	mRNA surveillance pathway	ENOG410YA8Z	S:Function unknown	XP_023742751.1	heterogeneous nuclear ribonucleoprotein 1 isoform X1 [Lactuca sativa]	sp|Q8W034|RNP1_ARATH;	Heterogeneous nuclear ribonucleoprotein 1 OS=Arabidopsis thaliana OX=3702 GN=RNP1 PE=1 SV=1;	PF00076.24;PF16367.7	RRM_1;RRM_7	RNA recognition motif.;RNA recognition motif
LOC111893763	blue	0.94689	transcription factor MYB8	K09422	2.208	1.14247	1.67064e-07	1.98585e-06	27.68	51.2967	1.683	0.751215	9.50292e-16	1.85489e-14	41.3	55.5467	1.437	0.523374	0.000150454	0.00250906	17.3567	22.3567	1.453	0.5389	0.00420267	0.150783	12.35	17.4933	GO:0005634;GO:000367	CC:nucleus;MF:DNA binding;	K09422	MYBP	------	------	COG5147	S:Function unknown	XP_023745613.1	transcription factor MYB8 [Lactuca sativa]	sp|Q9FJ07|MY111_ARATH;	Transcription factor MYB111 OS=Arabidopsis thaliana OX=3702 GN=MYB111 PE=1 SV=1;	PF00249.33;PF13921.8	Myb_DNA-binding;Myb_DNA-bind_6	Myb-like DNA-binding domain;Myb-like DNA-binding domain
LOC111911925	blue	0.94647	phytochrome B	K12121	1.602	0.680287	8.64773e-08	1.08374e-06	25.4167	34.5733	1.364	0.448102	5.55185e-11	7.49947e-10	28.9033	31.3667	1.032	0.0460697	0.534558	0.854055	21.24	19.6767	1.063	0.088779	0.515234	0.916084	18.2267	18.8	GO:0009585;GO:0017006;GO:0018298;GO:0006355;GO:0009584;GO:0005634;GO:0009881;GO:0000155;GO:004280	BP:red, far-red light phototransduction;BP:protein-tetrapyrrole linkage;BP:protein-chromophore linkage;BP:regulation of transcription, DNA-templated;BP:detection of visible light;CC:nucleus;MF:photoreceptor activity;MF:phosphorelay sensor kinase activity;MF:protein homodimerization activity;	K12121	PHYB	map04712	Circadian rhythm - plant	COG4251	T:Signal transduction mechanisms	XP_023763453.1	phytochrome B [Lactuca sativa]	sp|P34094|PHYB_SOLTU;	Phytochrome B OS=Solanum tuberosum OX=4113 GN=PHYB PE=3 SV=2;	PF00360.22;PF00989.27;PF08446.13;PF01590.28;PF02518.28;PF00512.27;PF13426.9;PF08448.12	PHY;PAS;PAS_2;GAF;HATPase_c;HisKA;PAS_9;PAS_4	Phytochrome region;PAS fold;PAS fold;GAF domain;Histidine kinase-, DNA gyrase B-, and HSP90-like ATPase;His Kinase A;PAS domain;PAS fold
LOC111906422	blue	0.9463	pentatricopeptide repeat-containing protein At5g67570, chloroplastic	------	2.085	1.0603	7.01592e-15	2.16342e-13	16.6167	29.2767	1.746	0.80415	2.47216e-18	5.73321e-17	14.7267	20.44	1.327	0.407657	1.57495e-05	0.000360188	11.4333	13.6167	1.329	0.409823	0.00893942	0.229812	8.33333	10.7333	GO:0009658;GO:0042793;GO:000950	BP:chloroplast organization;BP:transcription from plastid promoter;CC:chloroplast;	------	------	------	------	ENOG410Z7Z7	S:Function unknown	XP_023757949.1	pentatricopeptide repeat-containing protein At5g67570, chloroplastic [Lactuca sativa]	sp|Q9FJW6|PP451_ARATH;	Pentatricopeptide repeat-containing protein At5g67570, chloroplastic OS=Arabidopsis thaliana OX=3702 GN=DG1 PE=1 SV=2;	PF13041.8;PF01535.22;PF13812.8;PF12854.9;PF17177.6	PPR_2;PPR;PPR_3;PPR_1;PPR_long	PPR repeat family;PPR repeat;Pentatricopeptide repeat domain;PPR repeat;Pentacotripeptide-repeat region of PRORP
LOC111886728	blue	0.94569	serine/threonine-protein kinase PBL27	------	3.246	1.69858	7.14252e-06	6.20033e-05	0.473333	1.28667	1.855	0.891776	0.0433614	0.120782	0.556667	0.826667	1.478	0.563264	0.440796	1	0.21	0.28	1.415	0.500872	0.533473	1	0.17	0.24	GO:0005524;GO:000467	MF:ATP binding;MF:protein kinase activity;	------	------	------	------	COG0515	L:Replication, recombination and repair	XP_023738748.1	serine/threonine-protein kinase PBL27 [Lactuca sativa]	sp|Q1PDV6|PBL27_ARATH;	Serine/threonine-protein kinase PBL27 OS=Arabidopsis thaliana OX=3702 GN=PBL27 PE=1 SV=1;	PF00069.27;PF07714.19	Pkinase;PK_Tyr_Ser-Thr	Protein kinase domain;Protein tyrosine and serine/threonine kinase
LOC111901140	blue	0.94403	probable phospholipid hydroperoxide glutathione peroxidase	K00432	3.096	1.63032	2.38983e-12	5.52167e-11	100.643	261.053	1.753	0.809558	2.17971e-14	3.84452e-13	98.25	137.64	1.224	0.292131	0.00666646	0.057905	45.87	50.29	1.287	0.363478	0.0245963	0.38352	45.0067	56.25	GO:0006979;GO:0005829;GO:0004602;GO:000460	BP:response to oxidative stress;CC:cytosol;MF:glutathione peroxidase activity;MF:peroxidase activity;	K00432	gpx, btuE, bsaA	map00590;map00480	Arachidonic acid metabolism;Glutathione metabolism	COG0386	O:Posttranslational modification, protein turnover, chaperones	XP_023752786.1	probable phospholipid hydroperoxide glutathione peroxidase [Lactuca sativa]	sp|O23968|GPX4_HELAN;	Probable phospholipid hydroperoxide glutathione peroxidase OS=Helianthus annuus OX=4232 GN=GPXHA-2 PE=2 SV=1;	PF00255.21;PF00578.23;PF08534.12	GSHPx;AhpC-TSA;Redoxin	Glutathione peroxidase;AhpC/TSA family;Redoxin
LOC111920423	blue	0.94366	protein ABIL3, transcript variant X1	------	3.146	1.65347	1.30128e-30	1.40174e-28	7.12	17.61	1.683	0.751315	7.20121e-06	5.47998e-05	6.99333	9.37667	1.117	0.159564	0.458201	0.808415	4.17	4.07667	1.06	0.0845996	0.727668	0.956895	3.78667	3.58333	------	------	------	------	------	------	ENOG410YAZM	S:Function unknown	XP_042754160.1	protein ABIL3 isoform X1 [Lactuca sativa]	sp|Q6NMC6|ABIL3_ARATH;	Protein ABIL3 OS=Arabidopsis thaliana OX=3702 GN=ABIL3 PE=2 SV=1;	------	------	------
LOC111889747	blue	0.94313	receptor kinase-like protein Xa21	------	4.921	2.29908	9.68076e-19	4.11636e-17	0.613333	2.55667	2.782	1.47588	3.66115e-09	4.19545e-08	0.77	1.7	2.222	1.15188	0.00565145	0.0505561	0.28	0.563333	1.268	0.342495	0.4817	0.904493	0.35	0.433333	GO:0016021;GO:0005886;GO:0005524;GO:000467	CC:integral component of membrane;CC:plasma membrane;MF:ATP binding;MF:protein kinase activity;	------	------	------	------	COG4886	S:Function unknown	XP_023741671.1	receptor kinase-like protein Xa21 [Lactuca sativa]	sp|Q2R2D5|XA21_ORYSJ;	Receptor kinase-like protein Xa21 OS=Oryza sativa subsp. japonica OX=39947 GN=XA21 PE=1 SV=1;	PF00069.27;PF07714.19;PF13855.8;PF12799.9;PF08263.14;PF03109.18	Pkinase;PK_Tyr_Ser-Thr;LRR_8;LRR_4;LRRNT_2;ABC1	Protein kinase domain;Protein tyrosine and serine/threonine kinase;Leucine rich repeat;Leucine Rich repeats;Leucine rich repeat N-terminal domain;ABC1 atypical kinase-like domain
LOC111912726	blue	0.94276	pentatricopeptide repeat-containing protein At2g30100, chloroplastic	------	1.586	0.665221	1.41181e-08	2.01046e-07	24.1133	32.2767	1.49	0.575622	1.41107e-10	1.83518e-09	24.01	28.4533	1.21	0.275037	0.004598	0.0426218	17.89	19.41	1.105	0.143958	0.334091	0.857929	17.5833	18.85	------	------	------	------	------	------	ENOG410XT2S	S:Function unknown	XP_023764229.1	pentatricopeptide repeat-containing protein At2g30100, chloroplastic [Lactuca sativa]	sp|Q0WNN7|PP176_ARATH;	Pentatricopeptide repeat-containing protein At2g30100, chloroplastic OS=Arabidopsis thaliana OX=3702 GN=At2g30100 PE=2 SV=2;	PF13041.8;PF17177.6	PPR_2;PPR_long	PPR repeat family;Pentacotripeptide-repeat region of PRORP
LOC111918540	blue	0.94276	pentatricopeptide repeat-containing protein At5g21222, transcript variant X1	K17710	2.611	1.38438	2.25207e-29	2.21884e-27	12.5433	27.7633	2.049	1.03518	2.72469e-21	7.43829e-20	15.5633	25.3567	0.922	-0.117345	0.291685	0.678916	11.88	9.80667	1.074	0.103305	0.489522	0.90818	10.6667	11.11	------	------	K17710	PTCD1	------	------	ENOG410Z7Z7	S:Function unknown	XP_023769960.1	pentatricopeptide repeat-containing protein At5g21222 isoform X1 [Lactuca sativa]	sp|Q8S9D1|PP395_ARATH;	Pentatricopeptide repeat-containing protein At5g21222 OS=Arabidopsis thaliana OX=3702 GN=ATC401 PE=2 SV=1;	PF13041.8;PF12854.9;PF01535.22;PF13812.8;PF17177.6	PPR_2;PPR_1;PPR;PPR_3;PPR_long	PPR repeat family;PPR repeat;PPR repeat;Pentatricopeptide repeat domain;Pentacotripeptide-repeat region of PRORP
LOC111900751	blue	0.94243	cytochrome P450 94C1	K20624	3.767	1.9134	2.226e-20	1.11011e-18	4.71667	18.39	2.24	1.16344	1.82829e-10	2.35815e-09	9.88	15.98	1.49	0.575197	0.0362685	0.201559	3.52	5.29667	1.227	0.295156	0.28887	0.836291	3.39	3.69667	GO:0016021;GO:0005506;GO:0016705;GO:002003	CC:integral component of membrane;MF:iron ion binding;MF:oxidoreductase activity, acting on paired donors, with incorporation or reduction of molecular oxygen;MF:heme binding;	K20624	CYP94C1	------	------	COG2124	S:Function unknown	XP_023752396.1	cytochrome P450 94C1 [Lactuca sativa]	sp|Q9ZUX1|C94C1_ARATH;	Cytochrome P450 94C1 OS=Arabidopsis thaliana OX=3702 GN=CYP94C1 PE=1 SV=1;	PF00067.24	p450	Cytochrome P450
LOC111892560	blue	0.94214	30S ribosomal protein S16-2, chloroplastic/mitochondrial	K02959	1.958	0.969298	9.94892e-13	2.41858e-11	78.37	128.807	1.424	0.509923	4.9812e-08	5.04866e-07	81.17	93.1867	1.187	0.246725	0.0290786	0.172799	58.62	62.3133	1.16	0.213966	0.234355	0.803361	42.6733	48.42	GO:0006412;GO:0005840;GO:0015935;GO:0009507;GO:000373	BP:translation;CC:ribosome;CC:small ribosomal subunit;CC:chloroplast;MF:structural constituent of ribosome;	K02959	RP-S16, MRPS16, rpsP	map03010	Ribosome	COG0228	K:Transcription	XP_023744384.1	30S ribosomal protein S16-2, chloroplastic/mitochondrial [Lactuca sativa]	sp|Q9LTS6|RS16B_ARATH;	30S ribosomal protein S16-2, chloroplastic/mitochondrial OS=Arabidopsis thaliana OX=3702 GN=RPS16-2 PE=1 SV=1;	PF00886.21	Ribosomal_S16	Ribosomal protein S16
LOC111899364	blue	0.94185	2-alkenal reductase (NADP(+)-dependent)	------	2.485	1.31327	1.16757e-39	2.08077e-37	40.76	85.6	1.482	0.567301	9.58428e-09	1.05247e-07	69.5067	81.8733	0.992	-0.0114437	0.917481	0.979095	36.1933	32.3033	1.056	0.0786923	0.535511	0.919478	33.18	34.12	GO:0032440;GO:001649	MF:2-alkenal reductase [NA;MF:oxidoreductase activity;	------	------	------	------	COG2130	S:Function unknown	XP_023750973.1	2-alkenal reductase (NADP(+)-dependent) [Lactuca sativa]	sp|Q9SLN8|DBR_TOBAC;	2-alkenal reductase;	PF16884.7;PF00107.28;PF13602.8	ADH_N_2;ADH_zinc_N;ADH_zinc_N_2	N-terminal domain of oxidoreductase;Zinc-binding dehydrogenase;Zinc-binding dehydrogenase
LOC111877373	blue	0.94177	palmitoyl-protein thioesterase 1, transcript variant X1	K01074	1.904	0.929412	8.24775e-12	1.81069e-10	12.6767	20.4467	1.457	0.54282	6.97583e-05	0.000446556	16.1733	18.83	1.144	0.193478	0.15176	0.488006	12.0167	12.3233	0.96	-0.0584338	0.728267	0.957187	11.38	10.6333	GO:0016021;GO:001678	CC:integral component of membrane;MF:hydrolase activity;	K01074	PPT	map00062	Fatty acid elongation	COG1075	S:Function unknown	XP_023729668.1	palmitoyl-protein thioesterase 1 isoform X1 [Lactuca sativa]	sp|Q20390|PPT1_CAEEL;	Palmitoyl-protein thioesterase 1 OS=Caenorhabditis elegans OX=6239 GN=ppt-1 PE=2 SV=2;	PF02089.17	Palm_thioest	Palmitoyl protein thioesterase
LOC111916150	blue	0.94174	EEF1A lysine methyltransferase 4	K22857	1.913	0.935705	1.83575e-11	3.85554e-10	16.1267	25.9267	1.276	0.351289	0.0103094	0.0367714	17.9133	18.0933	1.179	0.238079	0.170093	0.518309	8.7	9.13667	1.186	0.246397	0.223261	0.798082	7.84	9.09	GO:0032259;GO:0008168;GO:000422	BP:methylation;MF:methyltransferase activity;MF:metalloendopeptidase activity;	K22857	EEF1AKMT4	------	------	ENOG410XNZZ	S:Function unknown	XP_023767562.1	EEF1A lysine methyltransferase 4 [Lactuca sativa]	sp|P0DPE0|EFMT4_MOUSE;	EEF1A lysine methyltransferase 4 OS=Mus musculus OX=10090 GN=Eef1akmt4 PE=2 SV=1;	PF08241.14;PF13649.8;PF13847.8;PF13489.8;PF08242.14;PF05724.13	Methyltransf_11;Methyltransf_25;Methyltransf_31;Methyltransf_23;Methyltransf_12;TPMT	Methyltransferase domain;Methyltransferase domain;Methyltransferase domain;Methyltransferase domain;Methyltransferase domain;Thiopurine S-methyltransferase
LOC111910185	blue	0.94106	protein SPA1-RELATED 4, transcript variant X1	------	1.846	0.884556	7.82811e-09	1.1647e-07	21.21	33.4867	1.347	0.429968	1.88297e-05	0.000134016	29.1467	31.5833	1.145	0.195532	0.0545155	0.263415	15.4667	15.6533	1.123	0.166837	0.411609	0.880656	13.1267	13.4067	GO:0009640;GO:0008270;GO:0005524;GO:000467	BP:photomorphogenesis;MF:zinc ion binding;MF:ATP binding;MF:protein kinase activity;	------	------	------	------	ENOG410XS0B	T:Signal transduction mechanisms	XP_023761728.1	protein SPA1-RELATED 4 isoform X1 [Lactuca sativa]	sp|Q94BM7|SPA4_ARATH;	Protein SPA1-RELATED 4 OS=Arabidopsis thaliana OX=3702 GN=SPA4 PE=1 SV=1;	PF00400.34;PF12894.9;PF07714.19;PF00069.27	WD40;ANAPC4_WD40;PK_Tyr_Ser-Thr;Pkinase	WD domain, G-beta repeat;Anaphase-promoting complex subunit 4 WD40 domain;Protein tyrosine and serine/threonine kinase;Protein kinase domain
LOC111915893	blue	0.94053	uncharacterized LOC111915893, transcript variant X1	------	3.863	1.94971	8.99833e-06	7.61496e-05	0.473333	1.53333	2.204	1.14007	0.00790024	0.0295697	0.553333	0.92	1.2	0.263462	0.79176	1	0.133333	0.15	1.902	0.927587	0.293299	1	0.133333	0.253333	------	------	------	------	------	------	------	------	PLY74362.1	hypothetical protein LSAT_5X26541 [Lactuca sativa]	------	------	------	------	------
LOC111894903	blue	0.9402	uncharacterized LOC111894903	------	2.104	1.07304	4.12062e-14	1.15726e-12	20.7367	36.9433	1.476	0.56135	7.48668e-06	5.68429e-05	25.56	30.0667	1.102	0.140565	0.207037	0.573277	19.2367	19	1.1	0.13778	0.378055	0.868104	17.81	19.02	GO:2000767;GO:0005737;GO:0003676;GO:0003727;GO:0008270;GO:0045182;GO:000372	BP:positive regulation of cytoplasmic translation;CC:cytoplasm;MF:nucleic acid binding;MF:single-stranded RNA binding;MF:zinc ion binding;MF:translation regulator activity;MF:mRNA binding;	------	------	------	------	ENOG410YEHE	S:Function unknown	CAB4078247.1	unnamed protein product [Lactuca saligna]	------	------	PF13696.8	zf-CCHC_2	Zinc knuckle
LOC111912871	blue	0.93957	peroxisomal membrane protein 11D	------	1.934	0.951303	3.20384e-28	2.91923e-26	245.563	399.723	1.677	0.745528	9.27756e-25	3.21462e-23	315.837	422.767	1.138	0.186118	0.00683506	0.0591277	227.573	231.637	1.003	0.00389705	0.975182	0.997086	229.727	223.863	GO:0044375;GO:0016559;GO:0005779;GO:000577	BP:regulation of peroxisome size;BP:peroxisome fission;CC:integral component of peroxisomal membrane;CC:peroxisomal membrane;	------	------	------	------	ENOG4111NS6	G:Carbohydrate transport and metabolism	XP_023764372.1	peroxisomal membrane protein 11D [Lactuca sativa]	sp|O80845|PX11D_ARATH;	Peroxisomal membrane protein 11D OS=Arabidopsis thaliana OX=3702 GN=PEX11D PE=1 SV=2;	PF05648.16	PEX11	Peroxisomal biogenesis factor 11
LOC111912429	blue	0.93894	folylpolyglutamate synthase, transcript variant X1	K01930	1.598	0.675938	4.06873e-10	7.14593e-09	23.89	32.34	1.343	0.425638	2.78639e-08	2.91495e-07	31.0133	33.2133	1.111	0.152294	0.0728637	0.316232	20.7867	20.79	1.113	0.154193	0.258507	0.816491	16.3833	17.7667	GO:0006730;GO:0046872;GO:0004326;GO:000552	BP:one-carbon metabolic process;MF:metal ion binding;MF:tetrahydrofolylpolyglutamate synthase activity;MF:ATP binding;	K01930	FPGS	map00790;map01240	Folate biosynthesis;Biosynthesis of cofactors	COG0285	H:Coenzyme transport and metabolism	XP_023763934.1	folylpolyglutamate synthase isoform X1 [Lactuca sativa]	sp|F4K2A1|FPGS1_ARATH;	Folylpolyglutamate synthase OS=Arabidopsis thaliana OX=3702 GN=FPGS1 PE=1 SV=1;	PF08245.14	Mur_ligase_M	Mur ligase middle domain
LOC111911576	blue	0.93805	uncharacterized LOC111911576, transcript variant X2	------	2.107	1.07539	7.99965e-13	1.96441e-11	19.38	33.94	1.991	0.993463	1.60837e-21	4.48085e-20	22.1867	35.5833	1.154	0.206417	0.0619171	0.286038	18.6533	19.0733	1.051	0.0721264	0.625312	0.937474	16.1133	16.4833	GO:001602	CC:integral component of membrane;	------	------	------	------	COG4241	S:Function unknown	XP_023763096.1	uncharacterized protein LOC111911576 [Lactuca sativa]	------	------	PF09991.11	DUF2232	Predicted membrane protein
LOC111903730	blue	0.93793	tRNA-dihydrouridine(47) synthase [NAD(P)(+)]-like	K05544	1.607	0.683962	2.2084e-09	3.52834e-08	22.3767	30.4167	1.397	0.482572	1.1079e-08	1.20868e-07	22.4033	24.9	1.148	0.198563	0.0355669	0.198871	18.24	18.7933	1.144	0.194279	0.198673	0.779928	13.91	15.4833	GO:0005773;GO:0017150;GO:0046872;GO:0050660;GO:000367	CC:vacuole;MF:tRNA dihydrouridine synthase activity;MF:metal ion binding;MF:flavin adenine dinucleotide binding;MF:DNA binding;	K05544	DUS3	------	------	COG0042	F:Nucleotide transport and metabolism	XP_023755255.1	tRNA-dihydrouridine(47) synthase [NAD(P)(+)]-like [Lactuca sativa]	sp|Q9T0J6|DUS3L_ARATH;	tRNA-dihydrouridin;	PF01207.19;PF00642.26;PF18044.3	Dus;zf-CCCH;zf-CCCH_4	Dihydrouridine synthase;Zinc finger C-x8-C-x5-C-x3-H type;CCCH-type zinc finger
LOC111901675	blue	0.93782	pentatricopeptide repeat-containing protein At5g04810, chloroplastic, transcript variant X1	------	1.682	0.750037	5.51877e-14	1.52857e-12	19.8667	28.2667	1.521	0.605051	1.55437e-13	2.54246e-12	23.57	28.4167	1.284	0.360677	2.32247e-05	0.000505955	17.4667	20.1	1.134	0.181954	0.248069	0.810429	16.65	18.27	GO:0009880;GO:0048366;GO:0008380;GO:0009507;GO:0003723;GO:000372	BP:embryonic pattern specification;BP:leaf development;BP:RNA splicing;CC:chloroplast;MF:RNA binding;MF:mRNA binding;	------	------	------	------	ENOG410Z7Z7	S:Function unknown	XP_023753327.1	pentatricopeptide repeat-containing protein At5g04810, chloroplastic isoform X1 [Lactuca sativa]	sp|Q0WMY5|PP365_ARATH;	Pentatricopeptide repeat-containing protein At5g04810, chloroplastic OS=Arabidopsis thaliana OX=3702 GN=PPR4 PE=1 SV=1;	PF13041.8;PF12854.9;PF01535.22;PF13812.8;PF17177.6;PF00076.24;PF16367.7	PPR_2;PPR_1;PPR;PPR_3;PPR_long;RRM_1;RRM_7	PPR repeat family;PPR repeat;PPR repeat;Pentatricopeptide repeat domain;Pentacotripeptide-repeat region of PRORP;RNA recognition motif.;RNA recognition motif
LOC111921844	blue	0.93641	UTP--glucose-1-phosphate uridylyltransferase	K00963	1.87	0.903414	6.36689e-26	4.96187e-24	142.463	225.353	1.484	0.56972	6.53858e-15	1.20026e-13	195.533	231.213	1.069	0.0957235	0.175323	0.526682	115.293	110.497	1.129	0.174446	0.117298	0.685979	118.53	129.807	GO:0006011;GO:000398	BP:UDP-glucose metabolic process;MF:UT;	K00963	UGP2, galU, galF	map00520;map00040;map00500;map00052;map01240	Amino sugar and nucleotide sugar metabolism;Pentose and glucuronate interconversions;Starch and sucrose metabolism;Galactose metabolism;Biosynthesis of cofactors	COG4284	G:Carbohydrate transport and metabolism	XP_023773187.1	UTP--glucose-1-phosphate uridylyltransferase [Lactuca sativa]	sp|P19595|UGPA_SOLTU;	UTP--glucose-1-phosphate uridylyltransferase OS=Solanum tuberosum OX=4113 PE=1 SV=3;	PF01704.20	UDPGP	UTP--glucose-1-phosphate uridylyltransferase
LOC111876769	blue	0.9363	uncharacterized protein At4g00950	------	1.625	0.700818	2.63264e-10	4.7125e-09	64.27	88.2167	1.26	0.333126	5.10539e-05	0.00033525	78.4167	78.8833	1.024	0.0346147	0.729174	0.928178	44.0867	40.3967	1.092	0.126372	0.338273	0.859236	37.8433	40.2233	GO:001602	CC:integral component of membrane;	------	------	------	------	ENOG41116TU	S:Function unknown	XP_023729104.1	uncharacterized protein At4g00950 [Lactuca sativa]	sp|Q9M160|Y4095_ARATH;	Uncharacterized protein At4g00950 OS=Arabidopsis thaliana OX=3702 GN=At4g00950 PE=2 SV=1;	PF05097.14	DUF688	Protein of unknown function
LOC111909997	blue	0.93616	uncharacterized LOC111909997	------	2.302	1.2032	1.54128e-06	1.53792e-05	2.98667	5.8	2.02	1.01401	2.92669e-05	0.000201614	2.9	4.68	1.291	0.368676	0.247445	0.627877	2.13333	2.47667	1.291	0.368929	0.348414	0.860123	1.35667	1.71333	GO:200021	BP:regulation of proline metabolic process;	------	------	------	------	ENOG410Y5XX	S:Function unknown	XP_023761566.1	uncharacterized protein LOC111909997 [Lactuca sativa]	------	------	------	------	------
LOC111886878	blue	0.93575	homeobox-leucine zipper protein GLABRA 2	K09338	1.724	0.785835	1.75249e-07	2.07297e-06	6.41	9.33	1.52	0.604243	0.000112241	0.000694592	7.00333	8.46333	1.121	0.164398	0.323408	0.710782	3.74333	3.75333	1.442	0.528457	0.00907427	0.231586	2.38	3.34667	GO:0005634;GO:0008289;GO:0000981;GO:000367	CC:nucleus;MF:lipid binding;MF:RNA polymerase II transcription factor activity, sequence-specific DNA binding;MF:DNA binding;	K09338	HD-ZIP	------	------	ENOG410XSUD	K:Transcription	XP_023738891.1	homeobox-leucine zipper protein GLABRA 2 [Lactuca sativa]	sp|P46607|HGL2_ARATH;	Homeobox-leucine zipper protein GLABRA 2 OS=Arabidopsis thaliana OX=3702 GN=GL2 PE=1 SV=3;	PF01852.21;PF00046.31;PF05920.13	START;Homeodomain;Homeobox_KN	START domain;Homeodomain;Homeobox KN domain
LOC111898109	blue	0.93549	ACT domain-containing protein ACR9	------	2.997	1.58355	2.86581e-22	1.68589e-20	14.1767	35.8267	1.081	0.112195	0.233233	0.422369	28.3533	24.0933	1.052	0.0737827	0.642979	0.903787	7.78333	7.11	0.931	-0.10381	0.58544	0.930611	6.29667	5.68	------	------	------	------	------	------	ENOG410YUMM	S:Function unknown	XP_023749802.1	ACT domain-containing protein ACR9 [Lactuca sativa]	sp|O80644|ACR9_ARATH;	ACT domain-containing protein ACR9 OS=Arabidopsis thaliana OX=3702 GN=ACR9 PE=2 SV=1;	PF01842.27	ACT	ACT domain
LOC111919887	blue	0.93542	uncharacterized LOC111919887	------	1.492	0.577033	4.71001e-05	0.00034551	11.99	14.9967	1.507	0.591637	7.62535e-05	0.000485086	11.77	14.3433	1.181	0.240168	0.174773	0.526029	7.39667	7.8	1.113	0.153872	0.433192	0.889408	6.76333	7.28333	------	------	------	------	------	------	COG0484	H:Coenzyme transport and metabolism	XP_023771214.1	uncharacterized protein LOC111919887 [Lactuca sativa]	sp|A1WAR7|DNAJ_ACISJ;	Chaperone protein DnaJ OS=Acidovorax sp.;	PF00226.33	DnaJ	DnaJ domain
LOC111908815	blue	0.93528	uncharacterized LOC111908815	------	1.83	0.871534	3.65427e-14	1.02987e-12	32.95	50.7333	1.66	0.731457	7.67107e-10	9.43199e-09	41.41	55.0333	1.227	0.294766	0.00768977	0.0647066	25.6933	28.18	0.94	-0.0886293	0.599669	0.932328	26.3033	24.0667	GO:0006355;GO:0006353;GO:0016021;GO:000369	BP:regulation of transcription, DNA-templated;BP:DNA-templated transcription, termination;CC:integral component of membrane;MF:double-stranded DNA binding;	------	------	------	------	ENOG4111ZDI	S:Function unknown	CAB4103729.1	unnamed protein product [Lactuca saligna]	------	------	PF02536.16	mTERF	mTERF
LOC111899953	blue	0.93522	serine/threonine-protein kinase STN7, chloroplastic	------	1.666	0.73679	2.44597e-14	7.0491e-13	95.2133	134.493	1.502	0.587076	3.10628e-12	4.67299e-11	92.9233	112.09	1.062	0.0866201	0.201394	0.565132	67.27	63.9367	1.139	0.18838	0.253782	0.814238	60.9	67.4833	GO:0106310;GO:0016301;GO:0106311;GO:0005524;GO:000467	old GO;MF:kinase activity;MF:old GO;MF:ATP binding;MF:protein kinase activity;	------	------	------	------	ENOG410XPP3	S:Function unknown	PLY94731.1	hypothetical protein LSAT_8X38401 [Lactuca sativa]	sp|Q9S713|STT7_ARATH;	Serine/threonine-protein kinase STN7, chloroplastic OS=Arabidopsis thaliana OX=3702 GN=STN7 PE=1 SV=1;	PF00069.27;PF07714.19;PF13095.8;PF01636.25	Pkinase;PK_Tyr_Ser-Thr;FTA2;APH	Protein kinase domain;Protein tyrosine and serine/threonine kinase;Kinetochore Sim4 complex subunit FTA2;Phosphotransferase enzyme family
LOC111914480	blue	0.93518	ATP-dependent Clp protease adapter protein CLPS1, chloroplastic	K06891	3.544	1.82549	5.33911e-35	7.1494e-33	150.94	447.677	1.964	0.973495	8.8565e-23	2.74037e-21	183.463	288.59	1.199	0.262086	0.00124634	0.0147849	123.613	132.303	1.212	0.277227	0.0525597	0.529511	123.253	145.577	GO:0006508;GO:0030163;GO:000823	BP:proteolysis;BP:protein catabolic process;MF:peptidase activity;	K06891	clpS	------	------	COG2127	O:Posttranslational modification, protein turnover, chaperones	XP_023765986.1	ATP-dependent Clp protease adapter protein CLPS1, chloroplastic [Lactuca sativa]	sp|Q9SX29|CLPS1_ARATH;	ATP-dependent Clp protease adapter protein CLPS1, chloroplastic OS=Arabidopsis thaliana OX=3702 GN=CPLS1 PE=1 SV=1;	PF02617.19	ClpS	ATP-dependent Clp protease adaptor protein ClpS
LOC111891710	blue	0.93509	cytochrome P450 98A2	K09754	2.424	1.27768	2.44475e-14	7.0491e-13	102.413	209.77	1.407	0.492595	5.02487e-13	7.97409e-12	159.767	179.27	1.066	0.0923169	0.208657	0.574639	102.967	98.4067	0.945	-0.0820925	0.529408	0.918922	87.8533	80.7067	GO:0016021;GO:0004497;GO:0020037;GO:0016705;GO:0047083;GO:000550	CC:integral component of membrane;MF:monooxygenase activity;MF:heme binding;MF:oxidoreductase activity, acting on paired donors, with incorporation or reduction of molecular oxygen;MF:5-O;MF:iron ion binding;	K09754	CYP98A, C3'H	map00941;map00940;map00945	Flavonoid biosynthesis;Phenylpropanoid biosynthesis;Stilbenoid, diarylheptanoid and gingerol biosynthesis	COG2124	S:Function unknown	CAB4099531.1	unnamed protein product [Lactuca saligna]	sp|O48922|C98A2_SOYBN;	Cytochrome P450 98A2 OS=Glycine max OX=3847 GN=CYP98A2 PE=2 SV=1;	PF00067.24	p450	Cytochrome P450
LOC111917446	blue	0.93494	cytochrome P450 CYP82D47	------	2.174	1.12023	2.86481e-30	3.00582e-28	79.2033	144.33	1.679	0.7477	6.36851e-20	1.62671e-18	111.203	144.413	1.035	0.049079	0.542902	0.857974	72.5667	63.9967	1.158	0.212052	0.239326	0.80626	69.8767	71.5967	GO:0016021;GO:0005506;GO:0016705;GO:0004497;GO:002003	CC:integral component of membrane;MF:iron ion binding;MF:oxidoreductase activity, acting on paired donors, with incorporation or reduction of molecular oxygen;MF:monooxygenase activity;MF:heme binding;	------	------	------	------	COG2124	Q:Secondary metabolites biosynthesis, transport and catabolism	XP_023768906.1	cytochrome P450 CYP82D47 [Lactuca sativa]	sp|O49858|C82A3_SOYBN;	Cytochrome P450 82A3 OS=Glycine max OX=3847 GN=CYP82A3 PE=2 SV=1;	PF00067.24	p450	Cytochrome P450
LOC111920824	blue	0.93492	probable phospholipid hydroperoxide glutathione peroxidase	K00432	4.593	2.19949	7.90838e-23	4.86486e-21	45.0767	173.483	2.48	1.31008	1.33667e-30	6.29869e-29	34.8633	69.11	1.258	0.331405	0.0258587	0.158831	20.19	22.7767	1.236	0.306237	0.117556	0.686074	18.7333	22.5167	GO:0006952;GO:0006979;GO:0005737;GO:0016021;GO:0005829;GO:0004601;GO:0004602;GO:004706	BP:defense response;BP:response to oxidative stress;CC:cytoplasm;CC:integral component of membrane;CC:cytosol;MF:peroxidase activity;MF:glutathione peroxidase activity;MF:phospholipid-hydroperoxide glutathione peroxidase activity;	K00432	gpx, btuE, bsaA	map00590;map00480	Arachidonic acid metabolism;Glutathione metabolism	COG0386	O:Posttranslational modification, protein turnover, chaperones	XP_023772163.1	probable phospholipid hydroperoxide glutathione peroxidase [Lactuca sativa]	sp|O23968|GPX4_HELAN;	Probable phospholipid hydroperoxide glutathione peroxidase OS=Helianthus annuus OX=4232 GN=GPXHA-2 PE=2 SV=1;	PF00255.21;PF00578.23;PF08534.12	GSHPx;AhpC-TSA;Redoxin	Glutathione peroxidase;AhpC/TSA family;Redoxin
LOC111905543	blue	0.93489	putative 12-oxophytodienoate reductase-like protein 1, transcript variant X1	K05894	1.576	0.656421	6.24356e-09	9.44601e-08	58.14	77.23	1.413	0.499177	3.0736e-08	3.19827e-07	62.5767	70.5	1.153	0.204799	0.0309216	0.180003	32.2167	33.25	1.127	0.17196	0.26705	0.821028	27.6833	30.2467	GO:0016491;GO:001018	MF:oxidoreductase activity;MF:FMN binding;	K05894	OPR	map00592	alpha-Linolenic acid metabolism	COG1902	C:Energy production and conversion	XP_023756995.1	putative 12-oxophytodienoate reductase-like protein 1 isoform X1 [Lactuca sativa]	sp|Q8LAH7|OPR1_ARATH;	12-oxophytodienoate reductase 1 OS=Arabidopsis thaliana OX=3702 GN=OPR1 PE=1 SV=2;	PF00724.22	Oxidored_FMN	NAD
LOC111902718	blue	0.9342	uncharacterized LOC111902718	------	4.861	2.28121	2.65952e-26	2.10649e-24	8.91667	36.09	2.861	1.51668	1.42338e-19	3.55815e-18	13.89	31.85	1.689	0.756159	0.00785388	0.0656943	6.02333	9.10667	1.63	0.704762	0.0134635	0.285301	6.18667	9.78667	------	------	------	------	------	------	ENOG411169J	S:Function unknown	XP_023754300.1	uncharacterized protein LOC111902718 [Lactuca sativa]	------	------	------	------	------
LOC111891660	blue	0.93375	aldehyde dehydrogenase family 2 member B4, mitochondrial	K00128	2.434	1.2832	1.50265e-42	3.22298e-40	168.68	347.4	1.874	0.906144	1.64394e-38	1.2147e-36	218.033	325.363	1.193	0.255055	2.47736e-05	0.000535442	156.533	167.52	1.094	0.129658	0.260125	0.817149	166.667	176.857	GO:0006406;GO:0043248;GO:0008541;GO:001662	BP:mRNA export from nucleus;BP:proteasome assembly;CC:proteasome regulatory particle, lid subcomplex;MF:oxidoreductase activity, acting on the aldehyde or oxo group of donors, NAD or NADP as acceptor;	K00128	ALDH	map00310;map00561;map00280;map01240;map00903;map00330;map00053;map00380;map00010;map00620;map00071;map00340;map00770;map00410	Lysine degradation;Glycerolipid metabolism;Valine, leucine and isoleucine degradation;Biosynthesis of cofactors;Limonene and pinene degradation;Arginine and proline metabolism;Ascorbate and aldarate metabolism;Tryptophan metabolism;Glycolysis / Gluconeogenesis;Pyruvate metabolism;Fatty acid degradation;Histidine metabolism;Pantothenate and CoA biosynthesis;beta-Alanine metabolism	COG1012	T:Signal transduction mechanisms	XP_023743487.1	aldehyde dehydrogenase family 2 member B4, mitochondrial [Lactuca sativa]	sp|Q9SU63|AL2B4_ARATH;	Aldehyde dehydrogenase family 2 member B4, mitochondrial OS=Arabidopsis thaliana OX=3702 GN=ALDH2B4 PE=1 SV=1;	PF00171.24	Aldedh	Aldehyde dehydrogenase family
LOC111912520	blue	0.93359	pentatricopeptide repeat-containing protein At2g29760, chloroplastic	------	2.066	1.04683	0.000143201	0.0009335	1.44667	2.52333	1.562	0.643358	0.00538638	0.0213502	1.65	2.04667	1.639	0.712384	0.0157187	0.11173	0.873333	1.28667	1.515	0.598927	0.135117	0.711761	0.496667	0.726667	GO:000827	MF:zinc ion binding;	------	------	------	------	ENOG410Z7Z7	S:Function unknown	XP_023764020.1	pentatricopeptide repeat-containing protein At2g29760, chloroplastic [Lactuca sativa]	sp|O82380|PP175_ARATH;	Pentatricopeptide repeat-containing protein At2g29760, chloroplastic OS=Arabidopsis thaliana OX=3702 GN=PCMP-H33 PE=2 SV=1;	PF01535.22;PF13041.8;PF12854.9;PF14432.8;PF13812.8;PF17177.6;PF14559.8	PPR;PPR_2;PPR_1;DYW_deaminase;PPR_3;PPR_long;TPR_19	PPR repeat;PPR repeat family;PPR repeat;DYW family of nucleic acid deaminases;Pentatricopeptide repeat domain;Pentacotripeptide-repeat region of PRORP;Tetratricopeptide repeat
LOC111905154	blue	0.93338	3-oxoacyl-[acyl-carrier-protein] synthase II, chloroplastic	K09458	1.652	0.724144	6.35659e-16	2.16687e-14	184.19	256.207	1.617	0.693718	9.80407e-22	2.78352e-20	190.563	244.473	1.036	0.0508697	0.476762	0.820631	88.67	82.76	1.079	0.110113	0.490842	0.908832	81.4867	85.7967	GO:0006633;GO:000431	BP:fatty acid biosynthetic process;MF:3-oxoacyl-[acyl-carrier-protein] synthase activity;	K09458	fabF, OXSM, CEM1	map00780;map00061;map01240	Biotin metabolism;Fatty acid biosynthesis;Biosynthesis of cofactors	COG0304	I:Lipid transport and metabolism	XP_023756597.1	3-oxoacyl-[acyl-carrier-protein] synthase II, chloroplastic [Lactuca sativa]	sp|Q9C9P4|KASC2_ARATH;	3-oxoacyl-[acyl-carrier-protein] synthase II, chloroplastic OS=Arabidopsis thaliana OX=3702 GN=KAS2 PE=1 SV=1;	PF00109.28;PF02801.24	ketoacyl-synt;Ketoacyl-synt_C	Beta-ketoacyl synthase, N-terminal domain;Beta-ketoacyl synthase, C-terminal domain
LOC111917837	blue	0.9333	pentatricopeptide repeat-containing protein At1g79080, chloroplastic	------	1.893	0.920426	2.51907e-07	2.89633e-06	11.6967	18.8033	1.606	0.68316	2.43526e-12	3.69198e-11	14.8333	18.9767	1.208	0.272546	0.0129323	0.0964748	11.23	12.1633	1.087	0.120725	0.413903	0.881437	9.88667	10.4433	GO:000372	MF:mRNA binding;	------	------	------	------	ENOG410Z7Z7	S:Function unknown	XP_023769245.1	pentatricopeptide repeat-containing protein At1g79080, chloroplastic [Lactuca sativa]	sp|A3KPF8|PP131_ARATH;	Pentatricopeptide repeat-containing protein At1g79080, chloroplastic OS=Arabidopsis thaliana OX=3702 GN=At1g79080 PE=2 SV=1;	PF12854.9;PF13041.8;PF01535.22;PF13812.8;PF17177.6	PPR_1;PPR_2;PPR;PPR_3;PPR_long	PPR repeat;PPR repeat family;PPR repeat;Pentatricopeptide repeat domain;Pentacotripeptide-repeat region of PRORP
LOC111921396	blue	0.93313	protein DETOXIFICATION 24	K03327	2.82	1.49549	7.19727e-14	1.97331e-12	5.46667	13.0933	2.862	1.51683	4.55464e-27	1.76336e-25	4.99333	11.35	1.516	0.599805	0.00330345	0.0331844	3.65667	4.98667	1.533	0.615901	0.00673787	0.197338	3.05333	4.52	GO:0016020;GO:0016021;GO:0022857;GO:0015297;GO:004291	CC:membrane;CC:integral component of membrane;MF:transmembrane transporter activity;MF:antiporter activity;MF:xenobiotic transporter activity;	K03327	TC.MATE, SLC47A, norM, mdtK, dinF	------	------	COG0534	V:Defense mechanisms	XP_023772739.1	protein DETOXIFICATION 24 [Lactuca sativa]	sp|F4J158|DTX24_ARATH;	Protein DETOXIFICATION 24 OS=Arabidopsis thaliana OX=3702 GN=DTX24 PE=2 SV=1;	PF01554.20	MatE	MatE
LOC111909904	blue	0.93281	RNA polymerase sigma factor sigE, chloroplastic/mitochondrial, transcript variant X2	K03093	6.582	2.71849	5.22194e-23	3.26196e-21	4.08667	22.66	6.423	2.68315	3.77653e-44	3.74821e-42	2.44333	12.39	1.809	0.85536	0.00924446	0.0743737	0.883333	1.43	1.979	0.98503	0.0179633	0.330256	0.993333	1.88333	GO:0006352;GO:0016021;GO:0016987;GO:000367	BP:DNA-templated transcription, initiation;CC:integral component of membrane;MF:sigma factor activity;MF:DNA binding;	K03093	sigI	------	------	COG0568	K:Transcription	XP_023761456.1	RNA polymerase sigma factor sigE, chloroplastic/mitochondrial [Lactuca sativa]	sp|Q9ZNX9|SIGE_ARATH;	RNA polymerase sigma factor sigE, chloroplastic/mitochondrial OS=Arabidopsis thaliana OX=3702 GN=SIGE PE=1 SV=1;	PF04539.18;PF04545.18;PF04542.16	Sigma70_r3;Sigma70_r4;Sigma70_r2	Sigma-70 region 3;Sigma-70, region 4;Sigma-70 region 2
LOC111909124	blue	0.93262	sulfite reductase [ferredoxin], chloroplastic	K00392	1.546	0.628208	5.90925e-11	1.15223e-09	150.913	198.337	1.452	0.537717	1.29221e-14	2.30522e-13	194.6	224.283	1.123	0.166989	0.0138304	0.101281	128.447	129.007	1.081	0.111841	0.339275	0.859236	106.39	112.76	GO:0042644;GO:0046872;GO:0051539;GO:0020037;GO:005031	CC:chloroplast nucleoid;MF:metal ion binding;MF:4 iron, 4 sulfur cluster binding;MF:heme binding;MF:sulfite reductas;	K00392	sir	map00920	Sulfur metabolism	COG0155	C:Energy production and conversion	XP_023760680.1	sulfite reductase [ferredoxin], chloroplastic [Lactuca sativa]	sp|O82802|SIR1_TOBAC;	Sulfite reductase 1 [ferredoxin], chloroplastic OS=Nicotiana tabacum OX=4097 GN=SIR1 PE=1 SV=1;	PF01077.24;PF03460.19	NIR_SIR;NIR_SIR_ferr	Nitrite and sulphite reductase 4Fe-4S domain;Nitrite/Sulfite reductase ferredoxin-like half domain
LOC111911281	blue	0.93249	ABC transporter B family member 25	------	1.557	0.638332	3.34954e-05	0.000254014	33.5133	43.9933	1.419	0.505273	2.09193e-09	2.44874e-08	31.9867	36.1867	1.239	0.309508	0.000681518	0.00890499	19.33	21.4933	1.085	0.117288	0.336703	0.859204	16.27	17.1367	GO:0016021;GO:0042626;GO:000552	CC:integral component of membrane;MF:ATPase activity, coupled to transmembrane movement of substances;MF:ATP binding;	------	------	------	------	COG1132	V:Defense mechanisms	XP_023762852.1	ABC transporter B family member 25 [Lactuca sativa]	sp|Q9FNU2|AB25B_ORYSJ;	ABC transporter B family member 25 OS=Oryza sativa subsp. japonica OX=39947 GN=ABCB25 PE=2 SV=1;	PF00664.25;PF00005.29;PF02463.21	ABC_membrane;ABC_tran;SMC_N	ABC transporter transmembrane region;ABC transporter;RecF/RecN/SMC N terminal domain
LOC111894722	blue	0.93199	esterase AGAP003155	------	2.178	1.12278	2.19438e-13	5.73117e-12	19.66	36.1067	2.648	1.40467	2.31245e-32	1.19043e-30	15.0867	31.7767	1.632	0.706518	8.28129e-05	0.00151285	9.26667	13.5533	1.46	0.546102	0.00518362	0.168058	9.03667	12.93	GO:0005737;GO:000563	CC:cytoplasm;CC:nucleus;	------	------	------	------	ENOG4111JYH	S:Function unknown	XP_023746585.2	esterase AGAP003155 [Lactuca sativa]	sp|Q7QBJ0|LOVG_ANOGA;	Esterase AGAP003155 OS=Anopheles gambiae OX=7165 GN=AGAP003155 PE=3 SV=3;	PF03959.15;PF02230.18	FSH1;Abhydrolase_2	Serine hydrolase;Phospholipase/Carboxylesterase
LOC111877130	blue	0.93185	plastidic ATP/ADP-transporter	K03301	6.748	2.75438	2.52959e-83	2.91951e-80	30.64	174.753	3.817	1.93252	5.95394e-155	1.99227e-151	36.5533	111.07	1.656	0.727793	2.20046e-12	2.07782e-10	18.6533	27.7267	1.56	0.641453	2.68419e-05	0.00436799	21.6233	32.7267	GO:0006817;GO:0031969;GO:0016021;GO:0005471;GO:000552	BP:phosphate ion transport;CC:chloroplast membrane;CC:integral component of membrane;MF:AT;MF:ATP binding;	K03301	TC.AAA	------	------	COG3202	S:Function unknown	XP_023729430.1	plastidic ATP/ADP-transporter [Lactuca sativa]	sp|O24381|TLC1_SOLTU;	Plastidic ATP/ADP-transporter OS=Solanum tuberosum OX=4113 PE=2 SV=2;	PF03219.16	TLC	TLC ATP/ADP transporter
LOC111917447	blue	0.93179	cytochrome P450 CYP82D47	------	2.175	1.12098	3.75992e-18	1.53416e-16	17.0967	31.4367	1.511	0.595326	2.72523e-08	2.85606e-07	24.8733	29.91	1.152	0.203944	0.0474932	0.241127	15.3533	15.8767	1.133	0.180464	0.411496	0.880656	13.7733	15.1667	GO:0016021;GO:0005506;GO:0016705;GO:0004497;GO:002003	CC:integral component of membrane;MF:iron ion binding;MF:oxidoreductase activity, acting on paired donors, with incorporation or reduction of molecular oxygen;MF:monooxygenase activity;MF:heme binding;	------	------	------	------	COG2124	Q:Secondary metabolites biosynthesis, transport and catabolism	XP_023768907.1	cytochrome P450 CYP82D47 [Lactuca sativa]	sp|O49858|C82A3_SOYBN;	Cytochrome P450 82A3 OS=Glycine max OX=3847 GN=CYP82A3 PE=2 SV=1;	PF00067.24	p450	Cytochrome P450
LOC111895349	blue	0.9315	bidirectional sugar transporter SWEET14	K15382	7.315	2.87081	1.41675e-20	7.2904e-19	1.83667	11.55	1.899	0.925065	0.00321715	0.0137837	2.51333	3.80333	1.141	0.190855	0.806376	1	0.503333	0.516667	0.773	-0.371434	0.585184	1	0.563333	0.426667	GO:0008643;GO:0016021;GO:000588	BP:carbohydrate transport;CC:integral component of membrane;CC:plasma membrane;	K15382	SLC50A, SWEET	------	------	ENOG4111M4R	U:Intracellular trafficking, secretion, and vesicular transport	XP_023747197.1	bidirectional sugar transporter SWEET14 [Lactuca sativa]	sp|B8BKP4|SWT14_ORYSI;	Bidirectional sugar transporter SWEET14 OS=Oryza sativa subsp. indica OX=39946 GN=SWEET14 PE=2 SV=1;	PF03083.18	MtN3_slv	Sugar efflux transporter for intercellular exchange
LOC111893458	blue	0.93052	E3 ubiquitin-protein ligase AIRP2	------	3.238	1.69501	2.15838e-15	7.05975e-14	3.92333	10.75	1.749	0.806501	0.000526719	0.00278747	4.28667	6.01333	1.314	0.394099	0.249286	0.629559	2.18667	2.59333	1.054	0.0759306	0.835877	0.977154	2.4	2.45333	GO:0071586;GO:0016021;GO:000422	BP:CAAX-box protein processing;CC:integral component of membrane;MF:metalloendopeptidase activity;	------	------	------	------	ENOG410XRM0	S:Function unknown	XP_023745284.1	E3 ubiquitin-protein ligase AIRP2 [Lactuca sativa]	sp|Q9M022|AIRP2_ARATH;	E3 ubiquitin-protein ligase AIRP2 OS=Arabidopsis thaliana OX=3702 GN=AIRP2 PE=1 SV=1;	PF13920.8;PF13639.8;PF14447.8;PF00097.27	zf-C3HC4_3;zf-RING_2;Prok-RING_4;zf-C3HC4	Zinc finger, C3HC4 type;Ring finger domain;Prokaryotic RING finger family 4;Zinc finger, C3HC4 type
LOC111907874	blue	0.93036	uncharacterized LOC111907874	------	3.949	1.98166	3.20674e-26	2.53165e-24	6.53333	21.8133	2.589	1.37257	2.04293e-19	5.03171e-18	8.21	16.8933	1.085	0.11716	0.577242	0.875439	4.97	4.83333	1.403	0.48817	0.0185423	0.336215	5.04667	6.88333	GO:001602	CC:integral component of membrane;	------	------	------	------	ENOG410YJ9K	S:Function unknown	XP_023759456.1	uncharacterized protein LOC111907874 [Lactuca sativa]	------	------	------	------	------
LOC111888455	blue	0.92976	pentatricopeptide repeat-containing protein At4g21190	------	1.507	0.591655	2.23317e-08	3.09642e-07	37.4467	47.6333	1.609	0.686277	8.9799e-11	1.18566e-09	34.3033	44.13	1.126	0.17085	0.140143	0.463744	23.5533	23.77	1.021	0.0296179	0.857729	0.980563	18.13	18.01	------	------	------	------	------	------	ENOG4111QZ6	S:Function unknown	CAB4085934.1	unnamed protein product [Lactuca saligna]	sp|Q8LG95|PP332_ARATH;	Pentatricopeptide repeat-containing protein At4g21190 OS=Arabidopsis thaliana OX=3702 GN=EMB1417 PE=2 SV=1;	PF01535.22;PF13041.8	PPR;PPR_2	PPR repeat;PPR repeat family
LOC111893052	blue	0.92971	phenylalanine ammonia-lyase	K10775	2.992	1.581	2.97991e-13	7.68342e-12	45.1133	113.86	2.011	1.00804	6.14372e-22	1.7657e-20	90.1333	144.373	1.192	0.252869	0.0137566	0.101166	36.3033	38.8333	1.304	0.383455	0.10599	0.664001	26.5567	33.93	GO:0009800;GO:0006559;GO:0005737;GO:004554	BP:cinnamic acid biosynthetic process;BP:L-phenylalanine catabolic process;CC:cytoplasm;MF:phenylalanine ammonia-lyase activity;	K10775	PAL	map00940;map00360	Phenylpropanoid biosynthesis;Phenylalanine metabolism	COG2986	E:Amino acid transport and metabolism	XP_023744890.1	phenylalanine ammonia-lyase [Lactuca sativa]	sp|O04058|PALY_HELAN;	Phenylalanine ammonia-lyase OS=Helianthus annuus OX=4232 GN=PAL PE=2 SV=2;	PF00221.21	Lyase_aromatic	Aromatic amino acid lyase
LOC111891731	blue	0.92953	putative ABC1 protein At2g40090	K08869	2.1	1.0707	0.00111005	0.00560271	2.60333	4.56667	1.514	0.598117	0.00758118	0.0285168	2.74	3.29333	1.517	0.601627	0.0741196	0.319745	0.903333	1.22	1.486	0.571674	0.175855	0.757583	0.616667	0.903333	GO:001630	MF:kinase activity;	K08869	ADCK, ABC1	------	------	COG0661	S:Function unknown	XP_023743568.1	putative ABC1 protein At2g40090 [Lactuca sativa]	sp|O04212|Y2090_ARATH;	Putative ABC1 protein At2g40090 OS=Arabidopsis thaliana OX=3702 GN=At2g40090 PE=2 SV=2;	PF03109.18	ABC1	ABC1 atypical kinase-like domain
LOC111886666	blue	0.92934	trans-cinnamate 4-monooxygenase	K00487	2.07	1.04987	4.00705e-05	0.000298551	24.2367	42.2067	2.69	1.42765	5.54392e-40	4.43192e-38	15.93	34.1733	1.047	0.0665244	0.658891	0.908544	9.69333	9.09667	1.265	0.339453	0.0428486	0.484926	7.31	9.01333	GO:0016114;GO:0016021;GO:0004497;GO:0020037;GO:0016705;GO:0016710;GO:000550	BP:terpenoid biosynthetic process;CC:integral component of membrane;MF:monooxygenase activity;MF:heme binding;MF:oxidoreductase activity, acting on paired donors, with incorporation or reduction of molecular oxygen;MF:trans-cinnamate 4-monooxygenase activity;MF:iron ion binding;	K00487	CYP73A	map00130;map00940;map00941;map00945	Ubiquinone and other terpenoid-quinone biosynthesis;Phenylpropanoid biosynthesis;Flavonoid biosynthesis;Stilbenoid, diarylheptanoid and gingerol biosynthesis	COG2124	Q:Secondary metabolites biosynthesis, transport and catabolism	XP_023738688.1	trans-cinnamate 4-monooxygenase [Lactuca sativa]	sp|Q04468|TCMO_HELTU;	Trans-cinnamate 4-monooxygenase OS=Helianthus tuberosus OX=4233 GN=CYP73A1 PE=1 SV=1;	PF00067.24	p450	Cytochrome P450
LOC111909168	blue	0.92927	uncharacterized LOC111909168	------	4.232	2.08117	3.6959e-42	7.52752e-40	22.15	78.88	2.591	1.37363	2.88677e-33	1.57615e-31	29.4733	60.98	1.458	0.543808	0.000334215	0.004914	19.47	25.4467	1.305	0.384287	0.0382453	0.458379	18.69	23.73	GO:0015031;GO:0006887;GO:000014	BP:protein transport;BP:exocytosis;CC:exocyst;	------	------	------	------	ENOG410XWZ5	S:Function unknown	XP_023760750.1	uncharacterized protein LOC111909168 [Lactuca sativa]	------	------	------	------	------
LOC111886743	blue	0.92905	S-adenosyl-L-methionine-dependent uroporphyrinogen III methyltransferase, chloroplastic	K02303	2.271	1.18332	3.71724e-17	1.40994e-15	122.903	235.317	1.391	0.476285	4.35307e-08	4.4486e-07	116.727	129.14	1.006	0.0089051	0.925498	0.981263	49.53	44.74	0.974	-0.0382554	0.772016	0.966411	42.1667	39.83	GO:1900058;GO:0090352;GO:0009416;GO:0019354;GO:1902326;GO:0032259;GO:0009507;GO:0008168;GO:000485	BP:regulation of sulfate assimilation;BP:regulation of nitrate assimilation;BP:response to light stimulus;BP:siroheme biosynthetic process;BP:positive regulation of chlorophyll biosynthetic process;BP:methylation;CC:chloroplast;MF:methyltransferase activity;MF:uroporphyrin-III C-methyltransferase activity;	K02303	cobA	map00860;map01240	Porphyrin and chlorophyll metabolism;Biosynthesis of cofactors	COG0007	H:Coenzyme transport and metabolism	XP_023738757.1	S-adenosyl-L-methionine-dependent uroporphyrinogen III methyltransferase, chloroplastic [Lactuca sativa]	sp|Q42606|UPM1_ARATH;	S-adenosyl-L-methionine-dependent uroporphyrinogen III methyltransferase, chloroplastic OS=Arabidopsis thaliana OX=3702 GN=UPM1 PE=1 SV=1;	PF00590.22	TP_methylase	Tetrapyrrole
LOC111881098	blue	0.92897	yrdC domain-containing protein, mitochondrial	------	1.564	0.645369	4.42629e-06	4.02546e-05	15.12	20.0067	1.442	0.528148	0.000152273	0.000911966	14.9967	17.3	1.102	0.140198	0.375176	0.750718	10.8733	10.7167	1.124	0.168089	0.434114	0.889512	8.17667	8.92333	GO:0006450;GO:0005737;GO:0016021;GO:0016779;GO:0000049;GO:0003725;GO:000827	BP:regulation of translational fidelity;CC:cytoplasm;CC:integral component of membrane;MF:nucleotidyltransferase activity;MF:tRNA binding;MF:double-stranded RNA binding;MF:zinc ion binding;	------	------	------	------	COG0009	J:Translation, ribosomal structure and biogenesis	XP_023733261.1	yrdC domain-containing protein, mitochondrial [Lactuca sativa]	sp|Q0VC80|YRDC_BOVIN;	YrdC domain-containing protein, mitochondrial OS=Bos taurus OX=9913 GN=YRDC PE=2 SV=1;	PF01300.20	Sua5_yciO_yrdC	Telomere recombination
LOC111902781	blue	0.92889	uncharacterized LOC111902781, transcript variant X1	------	2.478	1.30912	3.76533e-13	9.54605e-12	8.47	17.9133	1.657	0.728285	4.54647e-10	5.65545e-09	11.4833	15.22	1.174	0.23092	0.129092	0.443008	8.77	9.26	1.181	0.240414	0.156602	0.738529	7.23	8.26333	------	------	------	------	------	------	ENOG410Y43C	S:Function unknown	XP_023754365.1	uncharacterized protein LOC111902781 isoform X1 [Lactuca sativa]	------	------	------	------	------
LOC111887787	blue	0.92856	patatin-like phospholipase domain-containing protein 2	------	1.509	0.593466	1.52703e-06	1.52498e-05	19.7733	25.1933	1.62	0.695985	3.9998e-12	5.95596e-11	17.88	23.0367	1.456	0.542142	7.43011e-05	0.00138352	9.30333	12.15	1.3	0.378777	0.0337205	0.440744	7.36333	9.24667	GO:0016042;GO:0055088;GO:0019433;GO:0005737;GO:0016020;GO:0005773;GO:0005811;GO:0016787;GO:0004806;GO:0016740;GO:004573	BP:lipid catabolic process;BP:lipid homeostasis;BP:triglyceride catabolic process;CC:cytoplasm;CC:membrane;CC:vacuole;CC:lipid particle;MF:hydrolase activity;MF:triglyceride lipase activity;MF:transferase activity;MF:nutrient reservoir activity;	------	------	------	------	ENOG410XSQS	S:Function unknown	XP_023739704.1	patatin-like phospholipase domain-containing protein 2 [Lactuca sativa]	sp|P41247|PLPL4_HUMAN;	Patatin-like phospholipase domain-containing protein 4 OS=Homo sapiens OX=9606 GN=PNPLA4 PE=1 SV=3;	PF01734.24	Patatin	Patatin-like phospholipase
LOC111902747	blue	0.92854	protein MRG1, transcript variant X1	K11339	2.281	1.18993	0.000273842	0.00165267	1.60667	3.07333	2.072	1.05125	0.00181835	0.00839565	1.92333	3.13333	0.966	-0.0502103	0.9191	0.979583	1.12667	0.96	1.989	0.992214	0.0825107	0.615578	0.523333	1.01667	GO:0006325;GO:0006355;GO:0016573;GO:0005634;GO:000012	BP:chromatin organization;BP:regulation of transcription, DNA-templated;BP:histone acetylation;CC:nucleus;CC:histone acetyltransferase complex;	K11339	MORF4L1, MRG15, EAF3	------	------	ENOG410XR9F	K:Transcription	XP_023754323.1	protein MRG1 isoform X1 [Lactuca sativa]	sp|Q94C32|MRG1_ARATH;	Protein MRG1 OS=Arabidopsis thaliana OX=3702 GN=MRG1 PE=1 SV=1;	PF05712.15;PF11717.10	MRG;Tudor-knot	MRG;RNA binding activity-knot of a chromodomain
LOC111896525	blue	0.92817	heat shock protein 90-5, chloroplastic	K09487	2.148	1.103	8.86611e-36	1.24935e-33	193.507	351.587	1.817	0.861252	7.46748e-43	6.91347e-41	246.063	355.737	1.233	0.302087	0.0006124	0.00814208	184.23	203.783	1.318	0.398732	0.0144697	0.29337	103.967	133.397	GO:0009414;GO:0006457;GO:0010157;GO:0009704;GO:0009651;GO:0009408;GO:0045037;GO:0009941;GO:0005783;GO:0009570;GO:0005774;GO:0005739;GO:0048471;GO:0051082;GO:0016887;GO:0005524;GO:004280	BP:response to water deprivation;BP:protein folding;BP:response to chlorate;BP:de-etiolation;BP:response to salt stress;BP:response to heat;BP:protein import into chloroplast stroma;CC:chloroplast envelope;CC:endoplasmic reticulum;CC:chloroplast stroma;CC:vacuolar membrane;CC:mitochondrion;CC:perinuclear region of cytoplasm;MF:unfolded protein binding;MF:ATPase activity;MF:ATP binding;MF:protein …	K09487	HSP90B, TRA1	map04626;map04141	Plant-pathogen interaction;Protein processing in endoplasmic reticulum	COG0326	T:Signal transduction mechanisms	XP_023748274.1	heat shock protein 90-5, chloroplastic [Lactuca sativa]	sp|Q9SIF2|HS905_ARATH;	Heat shock protein 90-5, chloroplastic OS=Arabidopsis thaliana OX=3702 GN=HSP90-5 PE=1 SV=1;	PF00183.20;PF02518.28;PF13589.8	HSP90;HATPase_c;HATPase_c_3	Hsp90 protein;Histidine kinase-, DNA gyrase B-, and HSP90-like ATPase;Histidine kinase-, DNA gyrase B-, and HSP90-like ATPase
LOC111920384	blue	0.92798	uncharacterized LOC111920384	------	2.257	1.17447	1.29381e-10	2.41774e-09	22.8767	43.4167	1.348	0.431304	0.000265478	0.0015071	26.9333	28.9	1.189	0.249598	0.041819	0.222542	16.91	18.0067	1.087	0.11984	0.429863	0.88802	17.0967	18.02	GO:001678	MF:hydrolase activity;	------	------	------	------	ENOG4111TCN	S:Function unknown	XP_023771717.1	uncharacterized protein LOC111920384 [Lactuca sativa]	------	------	PF00293.30	NUDIX	NUDIX domain
LOC111917076	blue	0.92771	chaperone protein dnaJ 72, transcript variant X1	------	2.249	1.1692	2.49796e-09	3.95965e-08	6.65667	12.3533	1.778	0.830324	5.66204e-06	4.3871e-05	6.87	10.0333	1.291	0.368653	0.120409	0.426369	5.84	6.16667	1.263	0.336584	0.24035	0.806643	4.04333	4.95	GO:001602	CC:integral component of membrane;	------	------	------	------	COG0484	S:Function unknown	XP_023768504.1	chaperone protein dnaJ 72 isoform X1 [Lactuca sativa]	sp|Q0WTI8|DNJ72_ARATH;	Chaperone protein dnaJ 72 OS=Arabidopsis thaliana OX=3702 GN=ATJ72 PE=2 SV=1;	PF00226.33	DnaJ	DnaJ domain
LOC111881704	blue	0.92688	probable pyridoxal 5'-phosphate synthase subunit PDX1	K06215	9.988	3.32023	4.52583e-120	1.37116e-116	311.173	2625.09	4.596	2.20047	1.12057e-136	2.3861e-133	514.467	1885.37	1.866	0.899614	1.46975e-21	5.38384e-19	220.52	368.623	1.845	0.883397	3.24286e-09	2.28146e-06	234.453	419.727	GO:0042823;GO:000382	BP:pyridoxal phosphate biosynthetic process;MF:catalytic activity;	K06215	pdxS, pdx1	map00750;map01240	Vitamin B6 metabolism;Biosynthesis of cofactors	COG0214	S:Function unknown	KVI11433.1	Aldolase-type TIM barrel, partial [Cynara cardunculus var. scolymus]	sp|Q39963|PDX1_HEVBR;	Probable pyridoxal 5'-phosphate synthase subunit PDX1 OS=Hevea brasiliensis OX=3981 GN=PDX1 PE=2 SV=1;	PF01680.19;PF05690.16;PF01207.19;PF17935.3	SOR_SNZ;ThiG;Dus;TetR_C_27	SOR/SNZ family;Thiazole biosynthesis protein ThiG;Dihydrouridine synthase;Tetracyclin repressor-like, C-terminal domain
LOC111921845	blue	0.92675	protein REVEILLE 1	------	2.827	1.49915	1.46619e-26	1.20871e-24	15.2467	36.4867	1.583	0.662679	3.41879e-12	5.12009e-11	21.55	27.1967	0.684	-0.547667	0.00052662	0.0071906	7.87667	4.82333	0.87	-0.201039	0.301901	0.843124	7.25667	6.12	GO:0005634;GO:000367	CC:nucleus;MF:DNA binding;	------	------	------	------	ENOG410YHV7;COG5269	K:Transcription;	XP_023773188.1	protein REVEILLE 1 [Lactuca sativa]	sp|F4KGY6|RVE1_ARATH;	Protein REVEILLE 1 OS=Arabidopsis thaliana OX=3702 GN=RVE1 PE=1 SV=1;	PF00249.33;PF13921.8;PF15963.7	Myb_DNA-binding;Myb_DNA-bind_6;Myb_DNA-bind_7	Myb-like DNA-binding domain;Myb-like DNA-binding domain;Myb DNA-binding like
LOC111912179	blue	0.92669	ribulose-phosphate 3-epimerase, chloroplastic	K01783	1.632	0.706321	3.118e-06	2.93025e-05	12.3	17.08	1.726	0.787209	2.41899e-09	2.81339e-08	13.1567	18.06	1.096	0.132891	0.400796	0.769684	9.36	9.15333	1.057	0.0805231	0.707234	0.953244	7.66333	7.85	GO:0005975;GO:0006098;GO:0004750;GO:004687	BP:carbohydrate metabolic process;BP:pentose-phosphate shunt;MF:ribulose-phosphate 3-epimerase activity;MF:metal ion binding;	K01783	rpe, RPE	map00040;map00030;map00710	Pentose and glucuronate interconversions;Pentose phosphate pathway;Carbon fixation in photosynthetic organisms	COG0036	G:Carbohydrate transport and metabolism	XP_023763675.1	ribulose-phosphate 3-epimerase, chloroplastic [Lactuca sativa]	sp|Q43157|RPE_SPIOL;	Ribulose-phosphate 3-epimerase, chloroplastic OS=Spinacia oleracea OX=3562 GN=RPE PE=1 SV=1;	PF00834.21;PF07354.14	Ribul_P_3_epim;Sp38	Ribulose-phosphate 3 epimerase family;Zona-pellucida-binding protein
LOC111908812	blue	0.92652	probable sucrose-phosphate synthase 4	K00696	3.828	1.93654	3.32205e-45	8.75179e-43	77.8833	252.417	1.886	0.915651	9.80199e-17	2.05728e-15	137.62	206.417	1.072	0.100593	0.175567	0.526776	70.7667	68.0867	1.073	0.101448	0.60399	0.933047	76.79	79.6833	GO:0005986;GO:0005886;GO:0046524;GO:001615	BP:sucrose biosynthetic process;CC:plasma membrane;MF:sucrose-phosphate synthase activity;MF:sucrose synthase activity;	K00696	E2.4.1.14	map00500	Starch and sucrose metabolism	COG0438	S:Function unknown	XP_023760378.1	probable sucrose-phosphate synthase 4 [Lactuca sativa]	sp|F4JLK2|SPSA4_ARATH;	Probable sucrose-phosphate synthase 4 OS=Arabidopsis thaliana OX=3702 GN=SPS4 PE=1 SV=1;	PF00534.22;PF05116.15;PF13692.8;PF00862.21;PF13579.8;PF13439.8;PF08550.12	Glycos_transf_1;S6PP;Glyco_trans_1_4;Sucrose_synth;Glyco_trans_4_4;Glyco_transf_4;DUF1752	Glycosyl transferases group 1;Sucrose-6F-phosphate phosphohydrolase;Glycosyl transferases group 1;Sucrose synthase;Glycosyl transferase 4-like domain;Glycosyltransferase Family 4;Fungal protein of unknown function
LOC111880475	blue	0.92613	probable GTP diphosphokinase CRSH, chloroplastic	K00951	1.584	0.663299	1.6006e-07	1.91102e-06	8.63667	11.5733	1.724	0.785663	1.62668e-10	2.10275e-09	8.46	11.5667	1.513	0.597258	6.368e-05	0.00122328	4.48667	6.07667	1.317	0.397537	0.0270259	0.400032	4.75333	6.08	GO:0015969;GO:0008728;GO:0016301;GO:0005509;GO:0005524;GO:000552	BP:guanosine tetraphosphate metabolic process;MF:GTP diphosphokinase activity;MF:kinase activity;MF:calcium ion binding;MF:ATP binding;MF:GTP binding;	K00951	relA	map00230	Purine metabolism	COG0317	V:Defense mechanisms	XP_023732678.1	probable GTP diphosphokinase CRSH, chloroplastic [Lactuca sativa]	sp|Q84R11|CRSH_ARATH;	Probable GTP diphosphokinase CRSH, chloroplastic OS=Arabidopsis thaliana OX=3702 GN=CRSH PE=2 SV=1;	PF04607.19;PF13328.8;PF13202.8;PF00036.34;PF13499.8;PF13405.8	RelA_SpoT;HD_4;EF-hand_5;EF-hand_1;EF-hand_7;EF-hand_6	Region found in RelA / SpoT proteins;HD domain;EF hand;EF hand;EF-hand domain pair;EF-hand domain
LOC111892601	blue	0.92603	ubiquinone biosynthesis protein COQ9-B, mitochondrial	K18587	1.585	0.664514	7.11004e-06	6.17656e-05	17.0967	23.2467	1.398	0.483673	6.58303e-05	0.000422682	17.88	20.04	1.183	0.24264	0.11698	0.419469	13.39	13.81	1.033	0.0463235	0.808685	0.971822	10.88	10.6767	GO:0006744;GO:0005856;GO:0005739;GO:0005743;GO:0008289;GO:000552	BP:ubiquinone biosynthetic process;CC:cytoskeleton;CC:mitochondrion;CC:mitochondrial inner membrane;MF:lipid binding;MF:ATP binding;	K18587	COQ9	------	------	COG5590	S:Function unknown	XP_023744423.1	ubiquinone biosynthesis protein COQ9-B, mitochondrial [Lactuca sativa]	sp|Q5RJV0|COQ9_XENTR;	Ubiquinone biosynthesis protein COQ9, mitochondrial OS=Xenopus tropicalis OX=8364 GN=coq9 PE=2 SV=1;	PF08511.13	COQ9	COQ9
LOC111890648	blue	0.92557	heme-binding-like protein At3g10130, chloroplastic	------	2.851	1.51123	2.86481e-19	1.28582e-17	58.0733	138.73	2.17	1.11797	1.07391e-20	2.86168e-19	50.1667	87.2667	1.665	0.735596	2.17612e-07	8.11122e-06	35.6533	53.0867	1.455	0.540758	0.00225034	0.100202	27.66	39.2033	------	------	------	------	------	------	COG0524;ENOG4111V4G	G:Carbohydrate transport and metabolism;S:Function unknown	XP_023742523.1	heme-binding-like protein At3g10130, chloroplastic [Lactuca sativa]	sp|Q9SR77|HBPL1_ARATH;	Heme-binding-like protein At3g10130, chloroplastic OS=Arabidopsis thaliana OX=3702 GN=At3g10130 PE=1 SV=1;	PF04832.14	SOUL	SOUL heme-binding protein
LOC111909091	blue	0.92554	tricalbin-3	------	1.991	0.993669	7.54266e-19	3.25867e-17	19.5467	33	1.419	0.505352	4.48387e-09	5.08107e-08	23.64	26.8067	1.162	0.216737	0.0189763	0.12775	19.7067	20.4967	1.125	0.170527	0.209371	0.786746	18.3433	19.9167	GO:0006869;GO:0016021;GO:000828	BP:lipid transport;CC:integral component of membrane;MF:lipid binding;	------	------	------	------	ENOG410XS4J;COG5038	S:Function unknown;	XP_023760646.1	tricalbin-3 [Lactuca sativa]	sp|Q9UT00|YKH3_SCHPO;	Uncharacterized protein PYUK71.03c OS=Schizosaccharomyces pombe;	PF00168.32	C2	C2 domain
LOC111878432	blue	0.92521	catalase	K03781	4.219	2.07702	1.24672e-60	5.81093e-58	615.673	2200.05	3.335	1.73757	2.40774e-85	1.15095e-82	767.38	2038.34	1.429	0.515408	4.01425e-16	6.82294e-14	426.363	546.403	1.441	0.526987	0.00033407	0.027329	488.113	681.46	GO:0042542;GO:0042744;GO:0006979;GO:0005737;GO:0005886;GO:0005777;GO:0020037;GO:0004096;GO:004687	BP:response to hydrogen peroxide;BP:hydrogen peroxide catabolic process;BP:response to oxidative stress;CC:cytoplasm;CC:plasma membrane;CC:peroxisome;MF:heme binding;MF:catalase activity;MF:metal ion binding;	K03781	katE, CAT, catB, srpA	map00630;map04016;map00380;map04146	Glyoxylate and dicarboxylate metabolism;MAPK signaling pathway - plant;Tryptophan metabolism;Peroxisome	COG0753	P:Inorganic ion transport and metabolism	XP_023730703.1	catalase [Lactuca sativa]	sp|P45739|CATA_HELAN;	Catalase OS=Helianthus annuus OX=4232 PE=2 SV=1;	PF00199.21;PF06628.14	Catalase;Catalase-rel	Catalase;Catalase-related immune-responsive
LOC111920927	blue	0.92498	DNA-binding protein SMUBP-2	------	2.393	1.25854	1.88597e-19	8.69018e-18	37.3333	75.5467	2.176	1.12156	5.54603e-30	2.52733e-28	27.59	47.7167	1.283	0.360042	4.90759e-06	0.00012532	16.58	19.0933	1.265	0.338834	0.178251	0.761776	15.8533	19.38	GO:0009941;GO:0009570;GO:0016021;GO:0005681;GO:0016787;GO:0004386;GO:0003677;GO:0043139;GO:000372	CC:chloroplast envelope;CC:chloroplast stroma;CC:integral component of membrane;CC:spliceosomal complex;MF:hydrolase activity;MF:helicase activity;MF:DNA binding;MF:5'-3' DNA helicase activity;MF:mRNA binding;	------	------	------	------	COG1112	U:Intracellular trafficking, secretion, and vesicular transport	XP_023772293.1	DNA-binding protein SMUBP-2 [Lactuca sativa]	sp|Q60560|SMBP2_MESAU;	DNA-binding protein SMUBP-2 OS=Mesocricetus auratus OX=10036 GN=IGHMBP2 PE=1 SV=1;	PF13086.8;PF13087.8;PF13604.8;PF13245.8;PF00270.31;PF05127.16;PF00580.23;PF06745.15;PF04851.17;PF07652.16;PF13538.8	AAA_11;AAA_12;AAA_30;AAA_19;DEAD;Helicase_RecD;UvrD-helicase;ATPase;ResIII;Flavi_DEAD;UvrD_C_2	AAA domain;AAA domain;AAA domain;AAA domain;DEAD/DEAH box helicase;Helicase;UvrD/REP helicase N-terminal domain;KaiC;Type III restriction enzyme, res subunit;Flavivirus DEAD domain;UvrD-like helicase C-terminal domain
LOC111917453	blue	0.92461	prostaglandin E synthase 2	K05309	1.648	0.721147	2.50884e-06	2.40248e-05	21.8733	30.3667	1.425	0.510666	4.50882e-05	0.000299179	19.28	21.9867	1.321	0.401416	0.00390597	0.037876	12.1833	14.3867	1.297	0.375522	0.0286241	0.413229	9.83667	12.4133	GO:0001516;GO:0006749;GO:0016021;GO:0005739;GO:0036134;GO:0050220;GO:0015035;GO:000905	BP:prostaglandin biosynthetic process;BP:glutathione metabolic process;CC:integral component of membrane;CC:mitochondrion;MF:12-hydroxyheptadecatrienoic acid synthase activity;MF:prostaglandin-E synthase activity;MF:protein disulfide oxidoreductase activity;MF:electron carrier activity;	K05309	PTGES2	map00590	Arachidonic acid metabolism	ENOG410XS2X	I:Lipid transport and metabolism	XP_023768910.1	prostaglandin E synthase 2 [Lactuca sativa]	sp|Q7ZUC7|PGES2_DANRE;	Prostaglandin E synthase 2 OS=Danio rerio OX=7955 GN=ptges2 PE=2 SV=1;	PF13417.8;PF00462.26;PF17172.6;PF13409.8;PF02798.22	GST_N_3;Glutaredoxin;GST_N_4;GST_N_2;GST_N	Glutathione S-transferase, N-terminal domain;Glutaredoxin;Glutathione S-transferase N-terminal domain;Glutathione S-transferase, N-terminal domain;Glutathione S-transferase, N-terminal domain
LOC111896614	blue	0.92433	arogenate dehydratase 1	K05359	1.646	0.719304	2.31164e-07	2.68329e-06	68.1467	94.7067	1.65	0.722545	4.27919e-22	1.24977e-20	81.3833	106.953	1.187	0.247468	0.0107625	0.0837278	54.8333	58.38	1.087	0.119761	0.440915	0.891363	39.6667	41.9233	GO:0009094;GO:0005737;GO:0009570;GO:0009507;GO:0004664;GO:004776	BP:L-phenylalanine biosynthetic process;CC:cytoplasm;CC:chloroplast stroma;CC:chloroplast;MF:prephenate dehydratase activity;MF:arogenate dehydratase activity;	K05359	ADT, PDT	map00400	Phenylalanine, tyrosine and tryptophan biosynthesis	COG0077	E:Amino acid transport and metabolism	XP_023748359.1	arogenate dehydratase 1 [Lactuca sativa]	sp|D3U715|AROD1_PETHY;	Arogenate dehydratase 1 OS=Petunia hybrida OX=4102 GN=ADT1 PE=1 SV=1;	PF00800.20	PDT	Prephenate dehydratase
LOC111916900	blue	0.92432	probable aminotransferase TAT2	K00815	3.072	1.61913	1.66368e-08	2.35117e-07	5.82667	15.04	2.803	1.48704	2.64127e-14	4.61003e-13	4.75	10.6167	1.393	0.47849	0.041381	0.220789	2.98333	3.73667	1.424	0.50978	0.0333112	0.44008	2.83333	3.92333	GO:0009058;GO:0006520;GO:0008483;GO:0030170;GO:000367	BP:biosynthetic process;BP:cellular amino acid metabolic process;MF:transaminase activity;MF:pyridoxal phosphate binding;MF:nucleic acid binding;	K00815	TAT	map00270;map00130;map00950;map00360;map00350;map00960;map00400	Cysteine and methionine metabolism;Ubiquinone and other terpenoid-quinone biosynthesis;Isoquinoline alkaloid biosynthesis;Phenylalanine metabolism;Tyrosine metabolism;Tropane, piperidine and pyridine alkaloid biosynthesis;Phenylalanine, tyrosine and tryptophan biosynthesis	COG0436	E:Amino acid transport and metabolism	XP_023768321.1	probable aminotransferase TAT2 [Lactuca sativa]	sp|Q9FN30|TAT2_ARATH;	Probable aminotransferase TAT2 OS=Arabidopsis thaliana OX=3702 GN=At5g53970 PE=2 SV=1;	PF00155.23;PF01212.23;PF00266.21	Aminotran_1_2;Beta_elim_lyase;Aminotran_5	Aminotransferase class I and II;Beta-eliminating lyase;Aminotransferase class-V
LOC111884907	blue	0.92394	thioredoxin-like 4, chloroplastic	------	1.667	0.737269	7.69241e-12	1.69646e-10	33.3067	46.8633	1.436	0.522239	4.86025e-07	4.35674e-06	40.1367	46.0067	1.125	0.169644	0.10955	0.40345	26.5233	26.58	0.875	-0.192141	0.222709	0.797505	25.8	21.8233	GO:000950	CC:chloroplast;	------	------	------	------	COG5601	I:Lipid transport and metabolism	CAB4072415.1	unnamed protein product [Lactuca saligna]	sp|Q9C5C5|TRL4_ARATH;	Thioredoxin-like 4, chloroplastic OS=Arabidopsis thaliana OX=3702 GN=At1g07700 PE=2 SV=1;	PF00085.22	Thioredoxin	Thioredoxin
LOC111887844	blue	0.92377	transcription factor UNE10	------	2.527	1.3377	2.99478e-25	2.21294e-23	23.7733	51.7567	1.826	0.86855	7.11489e-20	1.81341e-18	20.1267	29.6	1.375	0.458936	0.000322993	0.00477876	8.25667	10.1667	1.451	0.536823	0.000490444	0.0356942	9.80333	13.7367	GO:0015074;GO:0016021;GO:0005634;GO:0003676;GO:0003677;GO:004698	BP:DNA integration;CC:integral component of membrane;CC:nucleus;MF:nucleic acid binding;MF:DNA binding;MF:protein dimerization activity;	------	------	------	------	ENOG4111B0G	K:Transcription	XP_023739754.1	transcription factor UNE10 [Lactuca sativa]	sp|Q8GZ38|UNE10_ARATH;	Transcription factor UNE10 OS=Arabidopsis thaliana OX=3702 GN=UNE10 PE=2 SV=1;	PF00010.28	HLH	Helix-loop-helix DNA-binding domain
LOC111877049	blue	0.92316	3-dehydroquinate synthase, chloroplastic, transcript variant X1	K01735	1.807	0.853597	5.81248e-12	1.29602e-10	82.2	125.45	1.523	0.60714	1.93645e-13	3.15201e-12	123.807	149.643	1.296	0.374437	3.66939e-07	1.27239e-05	66.2	76.6533	1.264	0.338322	0.0107616	0.253951	58.27	72.0067	GO:0008652;GO:0009423;GO:0009073;GO:0005737;GO:0009570;GO:0005802;GO:0009507;GO:0005768;GO:0051287;GO:0030266;GO:0003856;GO:0046872;GO:004280	BP:cellular amino acid biosynthetic process;BP:chorismate biosynthetic process;BP:aromatic amino acid family biosynthetic process;CC:cytoplasm;CC:chloroplast stroma;CC:trans-Golgi network;CC:chloroplast;CC:endosome;MF:NAD binding;MF:quinate 3-dehydrogenas;MF:3-dehydroquinate synthase activity;MF:metal ion binding;MF:identical protein binding;	K01735	aroB	map00400	Phenylalanine, tyrosine and tryptophan biosynthesis	COG0337	E:Amino acid transport and metabolism	XP_023729361.1	3-dehydroquinate synthase, chloroplastic [Lactuca sativa]	sp|U3KRF2|DHQS_ACTCC;	3-dehydroquinate synthase, chloroplastic OS=Actinidia chinensis var. chinensis OX=1590841 GN=DHQS PE=1 SV=3;	PF01761.22;PF13685.8;PF00465.21	DHQ_synthase;Fe-ADH_2;Fe-ADH	3-dehydroquinate synthase;Iron-containing alcohol dehydrogenase;Iron-containing alcohol dehydrogenase
LOC111908060	blue	0.92279	uncharacterized LOC111908060, transcript variant X15	------	1.998	0.998845	1.48796e-11	3.17183e-10	5.76333	10.02	1.353	0.436433	0.00420332	0.0172425	6.18333	6.40667	1.349	0.43139	0.0264449	0.161344	3.51	4.22667	1.122	0.16608	0.521351	0.916283	3.31	3.32333	------	------	------	------	------	------	ENOG410Y4KS;COG0507	S:Function unknown;L:Replication, recombination and repair	XP_023759644.1	uncharacterized protein LOC111908060 [Lactuca sativa]	sp|Q196V4|VF030_IIV3;	Uncharacterized protein 106R OS=Invertebrate iridescent virus 3 OX=345201 GN=IIV3-106R PE=3 SV=1;	PF05970.16;PF13604.8;PF13538.8;PF02689.16	PIF1;AAA_30;UvrD_C_2;Herpes_Helicase	PIF1-like helicase;AAA domain;UvrD-like helicase C-terminal domain;Helicase
LOC111896766	blue	0.92274	probable GTP-binding protein OBGM, mitochondrial, transcript variant X2	------	2.043	1.03095	7.08793e-13	1.74583e-11	6.24667	10.7733	1.487	0.572504	1.00797e-05	7.49515e-05	7.45667	8.82667	1.225	0.292592	0.123368	0.43208	4.50667	4.96667	1.461	0.547407	0.0666745	0.572083	2.18	3.1	GO:0042254;GO:0005739;GO:0003924;GO:000552	BP:ribosome biogenesis;CC:mitochondrion;MF:GTPase activity;MF:GTP binding;	------	------	------	------	COG0536	S:Function unknown	XP_023748520.1	probable GTP-binding protein OBGM, mitochondrial [Lactuca sativa]	sp|Q2QZ37|OBGM_ORYSJ;	Probable GTP-binding protein OBGM, mitochondrial OS=Oryza sativa subsp. japonica OX=39947 GN=OBGM PE=2 SV=1;	PF01018.24;PF01926.25;PF02421.20;PF00025.23	GTP1_OBG;MMR_HSR1;FeoB_N;Arf	GTP1/OBG;50S ribosome-binding GTPase;Ferrous iron transport protein B;ADP-ribosylation factor family
LOC111881550	blue	0.92269	uncharacterized LOC111881550, transcript variant X1	------	1.684	0.751966	9.21556e-07	9.57794e-06	10.97	15.68	1.316	0.395675	0.00321899	0.013789	13.85	14.56	0.91	-0.136682	0.429129	0.788965	7.68333	6.30333	1.051	0.0717128	0.729206	0.957314	6	6.16333	GO:0000373;GO:0016021;GO:0016020;GO:000372	BP:Group II intron splicing;CC:integral component of membrane;CC:membrane;MF:RNA binding;	------	------	------	------	ENOG41123NR	S:Function unknown	XP_023733709.1	uncharacterized protein LOC111881550 [Lactuca sativa]	------	------	------	------	------
LOC111897574	blue	0.92198	uncharacterized LOC111897574	------	1.776	0.828437	2.95571e-09	4.61879e-08	89.2333	133.447	1.505	0.589806	5.83808e-11	7.86798e-10	119.54	144.31	1.169	0.224995	0.0166799	0.116535	86.15	89.88	1	0.000148012	0.999176	0.99993	77.3167	75.3433	GO:001602	CC:integral component of membrane;	------	------	------	------	ENOG4112CYP	S:Function unknown	XP_023749300.1	uncharacterized protein LOC111897574 [Lactuca sativa]	------	------	------	------	------
LOC111895413	blue	0.92196	uncharacterized LOC111895413, transcript variant X1	------	3.578	1.83931	6.11833e-23	3.79258e-21	10.0033	29.7867	1.806	0.853131	3.20182e-08	3.32725e-07	15.7733	22.9333	1.457	0.542645	0.0124183	0.0936931	7.49667	9.81667	1.31	0.389098	0.112199	0.674986	8.55333	10.8567	GO:001602	CC:integral component of membrane;	------	------	------	------	ENOG410Z3F3;ENOG410Z1MH	S:Function unknown;	XP_023747265.1	uncharacterized protein LOC111895413 [Lactuca sativa]	------	------	------	------	------
LOC111904766	blue	0.92186	ferric reduction oxidase 7, chloroplastic	K00521	3.72	1.89542	6.26745e-55	2.41854e-52	14.5167	45.71	2.166	1.11496	5.82147e-07	5.16697e-06	31.6167	54.53	1.145	0.195083	0.0630738	0.289679	13.4	13.77	1.29	0.367198	0.0114649	0.261315	12.98	16.23	GO:0016021;GO:0005886;GO:0046872;GO:001649	CC:integral component of membrane;CC:plasma membrane;MF:metal ion binding;MF:oxidoreductase activity;	K00521	E1.16.1.7	------	------	ENOG410XNZY	U:Intracellular trafficking, secretion, and vesicular transport	XP_023756257.1	ferric reduction oxidase 7, chloroplastic [Lactuca sativa]	sp|Q3KTM0|FRO7_ARATH;	Ferric reduction oxidase 7, chloroplastic OS=Arabidopsis thaliana OX=3702 GN=FRO7 PE=2 SV=1;	PF08030.14;PF01794.21;PF08022.14;PF00175.23	NAD_binding_6;Ferric_reduct;FAD_binding_8;NAD_binding_1	Ferric reductase NAD binding domain;Ferric reductase like transmembrane component;FAD-binding domain;Oxidoreductase NAD-binding domain
LOC111908866	blue	0.9217	succinate dehydrogenase [ubiquinone] iron-sulfur subunit 2, mitochondrial	K00235	2.876	1.52385	1.33619e-21	7.42782e-20	19.35	46.9033	3.142	1.65172	4.44378e-40	3.56461e-38	14.8767	37.13	1.138	0.186535	0.176988	0.529617	13.14	13.3967	1.177	0.234719	0.19156	0.775873	11.8467	13.5567	GO:0006099;GO:0009579;GO:0005743;GO:0009507;GO:0051538;GO:0051539;GO:0051537;GO:0008177;GO:0046872;GO:000905	BP:tricarboxylic acid cycle;CC:thylakoid;CC:mitochondrial inner membrane;CC:chloroplast;MF:3 iron, 4 sulfur cluster binding;MF:4 iron, 4 sulfur cluster binding;MF:2 iron, 2 sulfur cluster binding;MF:succinate dehydrogenas;MF:metal ion binding;MF:electron carrier activity;	K00235	SDHB, SDH2	map00020;map00190	Citrate cycle (TCA cycle);Oxidative phosphorylation	COG0479	C:Energy production and conversion	XP_023760433.1	succinate dehydrogenase [ubiquinone] iron-sulfur subunit 2, mitochondrial [Lactuca sativa]	sp|Q8LB02|SDHB2_ARATH;	Succinate dehydrogenase [ubiquinone] iron-sulfur subunit 2, mitochondrial OS=Arabidopsis thaliana OX=3702 GN=SDH2-2 PE=1 SV=2;	PF13085.8;PF13534.8;PF13237.8;PF13183.8	Fer2_3;Fer4_17;Fer4_10;Fer4_8	2Fe-2S iron-sulfur cluster binding domain;4Fe-4S dicluster domain;4Fe-4S dicluster domain;4Fe-4S dicluster domain
LOC111897687	blue	0.92134	ferredoxin--nitrite reductase, chloroplastic-like	K00366	1.943	0.958535	1.97334e-26	1.58896e-24	236.913	387.367	1.622	0.697377	1.06191e-19	2.66593e-18	212.303	274.92	1.253	0.325791	0.000204772	0.00325156	87.32	97.9233	1.084	0.116913	0.60857	0.934145	94.9	99.7467	GO:0046872;GO:0051539;GO:0020037;GO:001649	MF:metal ion binding;MF:4 iron, 4 sulfur cluster binding;MF:heme binding;MF:oxidoreductase activity;	K00366	nirA	map00910	Nitrogen metabolism	COG0155	C:Energy production and conversion	CAB4106500.1	unnamed protein product [Lactuca saligna]	sp|Q39161|NIR_ARATH;	Ferredoxin--nitrite reductase, chloroplastic OS=Arabidopsis thaliana OX=3702 GN=NIR1 PE=1 SV=1;	PF01077.24;PF03460.19	NIR_SIR;NIR_SIR_ferr	Nitrite and sulphite reductase 4Fe-4S domain;Nitrite/Sulfite reductase ferredoxin-like half domain
LOC111878508	blue	0.92117	UPF0187 protein At3g61320, chloroplastic	K08994	1.717	0.780065	2.13607e-13	5.59091e-12	33.7133	48.9433	1.674	0.74316	1.94203e-16	3.98669e-15	37.9667	50.6133	1.145	0.195666	0.0268854	0.163202	28.9233	29.69	0.951	-0.0721226	0.584567	0.930611	32.38	29.8967	GO:0042548;GO:0016021;GO:000524	BP:regulation of photosynthesis, light reaction;CC:integral component of membrane;MF:voltage-gated chloride channel activity;	K08994	yneE, BEST	------	------	COG3781	S:Function unknown	XP_023730784.1	UPF0187 protein At3g61320, chloroplastic [Lactuca sativa]	sp|Q9M2D2|YU88_ARATH;	UPF0187 protein At3g61320, chloroplastic OS=Arabidopsis thaliana OX=3702 GN=At3g61320 PE=2 SV=2;	PF01062.23	Bestrophin	Bestrophin, RFP-TM, chloride channel
LOC111911566	blue	0.92109	kinesin-like protein KIN-14B	------	2.16	1.11133	4.43829e-18	1.80186e-16	31.7767	58.21	1.564	0.645445	4.87244e-22	1.41246e-20	45.2667	56.2733	1.056	0.0786417	0.225192	0.597829	33.96	32.17	1.119	0.162311	0.313917	0.847928	29.58	32.05	GO:0009904;GO:0007018;GO:0008017;GO:1990939;GO:000552	BP:chloroplast accumulation movement;BP:microtubule-based movement;MF:microtubule binding;MF:ATP-dependent microtubule motor activity;MF:ATP binding;	------	------	------	------	------	------	XP_023763087.1	kinesin-like protein KIN-14B [Lactuca sativa]	sp|Q9FKP4|KN14B_ARATH;	Kinesin-like protein KIN-14B OS=Arabidopsis thaliana OX=3702 GN=KIN14B PE=1 SV=1;	PF00225.25;PF16796.7	Kinesin;Microtub_bd	Kinesin motor domain;Microtubule binding
LOC111915139	blue	0.92102	DExH-box ATP-dependent RNA helicase DExH3	K14442	1.768	0.822459	1.544e-12	3.64736e-11	18.0633	27.03	1.776	0.82837	5.49367e-26	2.02007e-24	17.4233	24.58	1.211	0.275607	0.0015695	0.0178318	14.4533	15.7067	1.218	0.284211	0.17342	0.75539	9.81333	11.5867	GO:0005681;GO:0009507;GO:0016787;GO:0005524;GO:0003724;GO:0003723;GO:0003676;GO:000372	CC:spliceosomal complex;CC:chloroplast;MF:hydrolase activity;MF:ATP binding;MF:RNA helicase activity;MF:RNA binding;MF:nucleic acid binding;MF:mRNA binding;	K14442	DHX36, RHAU	map03018	RNA degradation	COG1643	L:Replication, recombination and repair	XP_023766584.1	DExH-box ATP-dependent RNA helicase DExH3 [Lactuca sativa]	sp|F4HYJ7|DEXH3_ARATH;	DExH-box ATP-dependent RNA helicase DExH3 OS=Arabidopsis thaliana OX=3702 GN=At1g48650 PE=3 SV=1;	PF04408.25;PF07717.18;PF00271.33;PF00035.28;PF00270.31;PF13401.8	HA2;OB_NTP_bind;Helicase_C;dsrm;DEAD;AAA_22	Helicase associated domain;Oligonucleotide/oligosaccharide-binding;Helicase conserved C-terminal domain;Double-stranded RNA binding motif;DEAD/DEAH box helicase;AAA domain
LOC111877914	blue	0.92097	eukaryotic translation initiation factor 4B3	------	1.542	0.625035	6.78315e-09	1.01987e-07	90.3467	117.553	1.278	0.354355	1.36195e-06	1.15332e-05	100.687	102.773	1.094	0.129965	0.112124	0.409523	75.9233	74.49	0.986	-0.0198816	0.878528	0.984115	64.3733	61.71	GO:0003729;GO:000374	MF:mRNA binding;MF:translation initiation factor activity;	------	------	------	------	ENOG410YH0I	S:Function unknown	XP_023730185.1	eukaryotic translation initiation factor 4B3 [Lactuca sativa]	sp|Q9SZP8|IF4B3_ARATH;	Eukaryotic translation initiation factor 4B3 OS=Arabidopsis thaliana OX=3702 GN=EIF4B3 PE=1 SV=1;	PF06273.13	eIF-4B	Plant specific eukaryotic initiation factor 4B
LOC111903760	blue	0.92096	probable (S)-N-methylcoclaurine 3'-hydroxylase isozyme 2	------	2.561	1.35697	1.89555e-06	1.86833e-05	2.22333	4.84333	1.66	0.731121	0.00856395	0.0315895	2.22667	2.92333	0.859	-0.220066	0.799745	1	0.193333	0.15	1.328	0.408898	0.605213	1	0.253333	0.326667	GO:0005506;GO:0016705;GO:0004497;GO:002003	MF:iron ion binding;MF:oxidoreductase activity, acting on paired donors, with incorporation or reduction of molecular oxygen;MF:monooxygenase activity;MF:heme binding;	------	------	------	------	COG2124	Q:Secondary metabolites biosynthesis, transport and catabolism	XP_023755285.1	probable (S)-N-methylcoclaurine 3'-hydroxylase isozyme 2 [Lactuca sativa]	sp|O64637|C76C2_ARATH;	Cytochrome P450 76C2 OS=Arabidopsis thaliana OX=3702 GN=CYP76C2 PE=2 SV=1;	PF00067.24	p450	Cytochrome P450
LOC111910106	blue	0.92095	uncharacterized LOC111910106	------	1.76	0.815758	5.77362e-08	7.47329e-07	9.7	15.19	1.311	0.391109	0.0221465	0.0698265	10.6467	11.4733	0.915	-0.127477	0.524787	0.847703	6.04333	5.19333	0.924	-0.113509	0.648226	0.942221	4.78667	4.2	------	------	------	------	------	------	ENOG41115P2	S:Function unknown	XP_023761665.1	uncharacterized protein LOC111910106 [Lactuca sativa]	------	------	------	------	------
LOC111914478	blue	0.92092	translation initiation factor IF-2, chloroplastic	K02519	1.917	0.938847	1.36385e-17	5.2889e-16	170.117	276.463	1.677	0.745573	1.78416e-23	5.78815e-22	205.683	274.45	1.294	0.371487	1.96334e-13	2.19542e-11	161.32	187.23	1.26	0.333047	0.0372008	0.454899	132.887	162.18	GO:0009941;GO:0009570;GO:0003924;GO:0005525;GO:0003746;GO:0003729;GO:000374	CC:chloroplast envelope;CC:chloroplast stroma;MF:GTPase activity;MF:GTP binding;MF:translation elongation factor activity;MF:mRNA binding;MF:translation initiation factor activity;	K02519	infB, MTIF2	------	------	COG0532	J:Translation, ribosomal structure and biogenesis	XP_023765988.1	translation initiation factor IF-2, chloroplastic [Lactuca sativa]	sp|P57997|IF2C_PHAVU;	Translation initiation factor IF-2, chloroplastic OS=Phaseolus vulgaris OX=3885 GN=IF2CP PE=2 SV=1;	PF00009.29;PF11987.10;PF01926.25;PF00071.24;PF03193.18;PF04760.17	GTP_EFTU;IF-2;MMR_HSR1;Ras;RsgA_GTPase;IF2_N	Elongation factor Tu GTP binding domain;Translation-initiation factor 2;50S ribosome-binding GTPase;Ras family;RsgA GTPase;Translation initiation factor IF-2, N-terminal region
LOC111889978	blue	0.92047	heavy metal-associated isoprenylated plant protein 7, transcript variant X1	------	1.99	0.992567	9.66753e-25	6.71726e-23	165.493	278.82	1.365	0.449265	1.54132e-09	1.8252e-08	249.81	272.83	1.208	0.272202	0.000185228	0.00298811	131.62	142.397	0.927	-0.108735	0.318599	0.850561	152.16	137.267	GO:004687	MF:metal ion binding;	------	------	------	------	COG2608	S:Function unknown	XP_023741895.1	heavy metal-associated isoprenylated plant protein 7 isoform X1 [Lactuca sativa]	sp|Q9C5D3|HIP7_ARATH;	Heavy metal-associated isoprenylated plant protein 7 OS=Arabidopsis thaliana OX=3702 GN=HIPP07 PE=1 SV=1;	PF00403.28	HMA	Heavy-metal-associated domain
LOC111907568	blue	0.92034	amino-acid permease BAT1 homolog, transcript variant X1	------	1.646	0.719156	0.000429126	0.00243862	5.79	9.09667	1.779	0.830959	3.79048e-11	5.2012e-10	5.23333	8.33	1.299	0.377676	0.0339743	0.192742	2.78	3.11333	1.309	0.3885	0.0550571	0.538114	2.49	3.78667	GO:0015812;GO:0006865;GO:0016021;GO:0005739;GO:0005313;GO:0022857;GO:0015189;GO:0015185;GO:0015181;GO:001518	BP:gamma-aminobutyric acid transport;BP:amino acid transport;CC:integral component of membrane;CC:mitochondrion;MF:L-glutamate transmembrane transporter activity;MF:transmembrane transporter activity;MF:L-lysine transmembrane transporter activity;MF:gamma-aminobutyric acid transmembrane transporter activity;MF:arginine transmembrane transporter activity;MF:L-alanine transmembrane transporter acti…	------	------	------	------	COG0531	E:Amino acid transport and metabolism	XP_023759134.1	amino-acid permease BAT1 homolog isoform X1 [Lactuca sativa]	sp|Q9ZU50|BAT1_ARATH;	Amino-acid permease BAT1 OS=Arabidopsis thaliana OX=3702 GN=BAT1 PE=2 SV=2;	PF13520.8;PF00324.23	AA_permease_2;AA_permease	Amino acid permease;Amino acid permease
LOC111914848	blue	0.92027	4-coumarate--CoA ligase 1	K01904	1.929	0.947925	1.92064e-13	5.05436e-12	19.4133	31.78	1.789	0.839332	5.57543e-23	1.74124e-21	27.3933	39.0233	1.098	0.135416	0.166528	0.512611	20.0633	19.7933	1.147	0.19792	0.107936	0.667479	16.23	18.0433	GO:0009698;GO:001620	BP:phenylpropanoid metabolic process;MF:4-coumarate-CoA ligase activity;	K01904	4CL	map00130;map00940	Ubiquinone and other terpenoid-quinone biosynthesis;Phenylpropanoid biosynthesis	COG0318	O:Posttranslational modification, protein turnover, chaperones	XP_023766323.1	4-coumarate--CoA ligase 1 [Lactuca sativa]	sp|O24145|4CL1_TOBAC;	4-coumarate--CoA ligase 1 OS=Nicotiana tabacum OX=4097 GN=4CL1 PE=2 SV=1;	PF00501.30;PF13193.8	AMP-binding;AMP-binding_C	AMP-binding enzyme;AMP-binding enzyme C-terminal domain
LOC111888619	blue	0.92026	TLC domain-containing protein 2, transcript variant X1	------	2.181	1.12468	1.59122e-24	1.09564e-22	36.15	66.0733	1.353	0.435951	3.23075e-05	0.000220752	36.5733	39.87	1.059	0.0823151	0.509254	0.839771	24.0233	22.61	1.059	0.0821278	0.614898	0.93558	22.5367	22.7667	GO:001602	CC:integral component of membrane;	------	------	------	------	ENOG410Z5I9	U:Intracellular trafficking, secretion, and vesicular transport	XP_023740514.1	TLC domain-containing protein 2 isoform X1 [Lactuca sativa]	sp|A8WGS4|TLCD2_DANRE;	TLC domain-containing protein 2 OS=Danio rerio OX=7955 GN=tlcd2 PE=2 SV=1;	PF03798.18	TRAM_LAG1_CLN8	TLC domain
LOC111880264	blue	0.92013	protein CONSERVED IN THE GREEN LINEAGE AND DIATOMS 27, chloroplastic	------	1.82	0.864248	1.90081e-09	3.0652e-08	55.08	84.4567	1.893	0.920902	3.99686e-20	1.03446e-18	54.9433	82.8267	1.354	0.437538	4.45816e-06	0.000115229	39.8567	48.4333	1.096	0.132008	0.402601	0.878636	42.3767	45.1233	GO:1990641;GO:0016021;GO:000953	BP:response to iron ion starvation;CC:integral component of membrane;CC:plastid;	------	------	------	------	ENOG411259N	S:Function unknown	XP_023732443.1	protein CONSERVED IN THE GREEN LINEAGE AND DIATOMS 27, chloroplastic [Lactuca sativa]	sp|Q9FN15|GLD27_ARATH;	Protein CONSERVED IN THE GREEN LINEAGE AND DIATOMS 27, chloroplastic OS=Arabidopsis thaliana OX=3702 GN=CGLD27 PE=2 SV=1;	PF06799.13	DUF1230	Conserved in the green lineage and diatoms 27
LOC111892729	blue	0.92005	cytochrome P450 CYP72A219	------	3.862	1.94949	2.53672e-20	1.25989e-18	5.88667	19.12	4.035	2.01258	1.2318e-22	3.77155e-21	4.09	13.1133	1.77	0.823558	0.00193346	0.0212141	1.56	2.48333	2.247	1.16819	3.82028e-06	0.000866998	1.72333	3.75667	GO:0016021;GO:0005506;GO:0016705;GO:0004497;GO:002003	CC:integral component of membrane;MF:iron ion binding;MF:oxidoreductase activity, acting on paired donors, with incorporation or reduction of molecular oxygen;MF:monooxygenase activity;MF:heme binding;	------	------	------	------	COG2124	Q:Secondary metabolites biosynthesis, transport and catabolism	XP_023744545.1	cytochrome P450 CYP72A219 [Lactuca sativa]	sp|H2DH21|C7A29_PANGI;	Cytochrome P450 CYP72A219 OS=Panax ginseng OX=4054 PE=2 SV=1;	PF00067.24	p450	Cytochrome P450
LOC111888138	blue	0.91996	FAD synthetase 2, chloroplastic	K22949	1.778	0.830352	3.30106e-09	5.1287e-08	22.6733	34.1167	1.882	0.912095	4.23932e-20	1.09479e-18	27.9467	41.92	1.101	0.138572	0.210951	0.578075	22.16	21.84	1.064	0.0891912	0.556059	0.926443	18.91	19.5367	GO:0009231;GO:0006747;GO:0016459;GO:0009507;GO:0051015;GO:0005516;GO:0003919;GO:0003774;GO:000552	BP:riboflavin biosynthetic process;BP:FAD biosynthetic process;CC:myosin complex;CC:chloroplast;MF:actin filament binding;MF:calmodulin binding;MF:FMN adenylyltransferase activity;MF:motor activity;MF:ATP binding;	K22949	RIBF	map00740;map01240	Riboflavin metabolism;Biosynthesis of cofactors	COG0196	H:Coenzyme transport and metabolism	XP_023740037.1	FAD synthetase 2, chloroplastic [Lactuca sativa]	sp|Q8VZR0|RIBF2_ARATH;	FAD synthetase 2, chloroplastic OS=Arabidopsis thaliana OX=3702 GN=RIBF2 PE=1 SV=1;	PF06574.14;PF01467.28	FAD_syn;CTP_transf_like	FAD synthetase;Cytidylyltransferase-like
LOC111885530	blue	0.91991	uncharacterized LOC111885530	------	2.702	1.43415	8.45132e-19	3.63182e-17	7.88667	18.0067	1.125	0.169786	0.175239	0.346498	9.09333	8.14333	1.61	0.687363	0.0128379	0.0959388	1.12	1.62	1.384	0.469138	0.0935183	0.638976	1.20333	1.62	GO:0016021;GO:0005886;GO:002285	CC:integral component of membrane;CC:plasma membrane;MF:transmembrane transporter activity;	------	------	------	------	ENOG4111M1Q	S:Function unknown	XP_023737551.1	uncharacterized protein LOC111885530 [Lactuca sativa]	sp|C6C4L7|AAEB_DICP7;	p-hydroxybenzoic acid efflux pump subunit AaeB OS=Dickeya paradisiaca;	PF13515.8;PF04632.14;PF01694.24	FUSC_2;FUSC;Rhomboid	Fusaric acid resistance protein-like;Fusaric acid resistance protein family;Rhomboid family
LOC111913930	blue	0.91926	carboxyl-terminal-processing peptidase 3, chloroplastic	K03797	2.4	1.26298	2.1188e-06	2.06405e-05	11.8533	23.95	2.375	1.24803	1.52069e-19	3.7933e-18	7.46	14.0467	1.511	0.595893	0.0161471	0.113672	1.96	2.66333	1.841	0.880265	0.000888678	0.052632	1.99	3.55667	GO:000823	MF:serine-type peptidase activity;	K03797	E3.4.21.102, prc, ctpA	------	------	COG0793	M:Cell wall/membrane/envelope biogenesis	XP_023765416.1	carboxyl-terminal-processing peptidase 3, chloroplastic [Lactuca sativa]	sp|F4J3G5|CTPA3_ARATH;	Carboxyl-terminal-processing peptidase 3, chloroplastic OS=Arabidopsis thaliana OX=3702 GN=CTPA3 PE=3 SV=1;	PF03572.20;PF17820.3;PF00595.26;PF13180.8	Peptidase_S41;PDZ_6;PDZ;PDZ_2	Peptidase family S41;PDZ domain;PDZ domain;PDZ domain
LOC111884400	blue	0.91832	nicotianamine aminotransferase 1	K00815	1.518	0.602009	1.26157e-05	0.000103931	11.5633	14.81	1.626	0.701676	7.65318e-09	8.47968e-08	13.48	17.4667	1.146	0.196434	0.206347	0.572555	7.73667	7.94	1.013	0.0185291	0.931358	0.992232	6.53667	6.41333	GO:0009058;GO:0006520;GO:0008483;GO:003017	BP:biosynthetic process;BP:cellular amino acid metabolic process;MF:transaminase activity;MF:pyridoxal phosphate binding;	K00815	TAT	map00270;map00130;map00950;map00360;map00350;map00960;map00400	Cysteine and methionine metabolism;Ubiquinone and other terpenoid-quinone biosynthesis;Isoquinoline alkaloid biosynthesis;Phenylalanine metabolism;Tyrosine metabolism;Tropane, piperidine and pyridine alkaloid biosynthesis;Phenylalanine, tyrosine and tryptophan biosynthesis	COG0436	S:Function unknown	XP_023736489.1	nicotianamine aminotransferase 1 [Lactuca sativa]	sp|A0A0P0VI36|NAAT1_ORYSJ;	Nicotianamine aminotransferase 1 OS=Oryza sativa subsp. japonica OX=39947 GN=NAAT1 PE=1 SV=1;	PF00155.23;PF00266.21	Aminotran_1_2;Aminotran_5	Aminotransferase class I and II;Aminotransferase class-V
LOC111881094	blue	0.91801	zinc finger A20 and AN1 domain-containing stress-associated protein 5	------	3.111	1.63715	6.4871e-09	9.78394e-08	7.41	19.1733	3.944	1.97961	8.74913e-15	1.58492e-13	4.61667	14.6233	5.575	2.47907	0.00025931	0.00397784	0.496667	2.51667	2.076	1.05383	0.18475	0.767888	0.766667	1.54333	GO:0016567;GO:0016021;GO:0004842;GO:0008270;GO:000372	BP:protein ubiquitination;CC:integral component of membrane;MF:ubiquitin-protein transferase activity;MF:zinc ion binding;MF:RNA binding;	------	------	------	------	ENOG4111UWC	S:Function unknown	XP_023733256.1	zinc finger A20 and AN1 domain-containing stress-associated protein 5 [Lactuca sativa]	sp|Q9LHJ8|SAP5_ARATH;	Zinc finger A20 and AN1 domain-containing stress-associated protein 5 OS=Arabidopsis thaliana OX=3702 GN=SAP5 PE=2 SV=1;	PF01428.18	zf-AN1	AN1-like Zinc finger
LOC111918319	blue	0.91797	2,4-dichlorophenol 6-monooxygenase, transcript variant X1	------	1.605	0.682228	4.80713e-05	0.000351571	6.63333	8.99333	1.458	0.544347	4.73686e-05	0.000312896	6.26	7.23	1.182	0.241308	0.162327	0.505541	3.61	3.82333	1.336	0.417764	0.0883153	0.628299	1.92333	2.5	GO:0016021;GO:007194	CC:integral component of membrane;MF:FAD binding;	------	------	------	------	COG0654	O:Posttranslational modification, protein turnover, chaperones	XP_023769764.1	2,4-dichlorophenol 6-monooxygenase isoform X1 [Lactuca sativa]	sp|P42534|HYDL_STRCO;	Putative polyketide hydroxylase OS=Streptomyces coelicolor;	PF01494.21	FAD_binding_3	FAD binding domain
LOC111900679	blue	0.91743	uncharacterized LOC111900679	------	1.99	0.992479	3.27177e-11	6.63026e-10	45.23	76.3067	1.654	0.726189	1.69259e-14	3.00118e-13	57.9733	76.5267	1.107	0.146499	0.0564282	0.269289	46.89	46.5233	1.028	0.0404216	0.761354	0.963707	42.4467	42.4367	GO:001602	CC:integral component of membrane;	------	------	------	------	ENOG410YFKR	S:Function unknown	XP_023752324.1	uncharacterized protein LOC111900679 [Lactuca sativa]	------	------	------	------	------
LOC111914006	blue	0.91743	ferric reduction oxidase 7, chloroplastic	K00521	3.347	1.7427	3.47964e-31	3.765e-29	5.02333	14.2233	1.631	0.705799	1.8328e-09	2.15186e-08	10.11	13.1433	1.214	0.280086	0.108937	0.402178	5.67	6.16333	1.439	0.524632	0.0349792	0.446086	2.9	4.03667	GO:0016021;GO:0005886;GO:0046872;GO:001649	CC:integral component of membrane;CC:plasma membrane;MF:metal ion binding;MF:oxidoreductase activity;	K00521	E1.16.1.7	------	------	ENOG410XNZY	T:Signal transduction mechanisms	XP_023765512.1	ferric reduction oxidase 7, chloroplastic [Lactuca sativa]	sp|Q3KTM0|FRO7_ARATH;	Ferric reduction oxidase 7, chloroplastic OS=Arabidopsis thaliana OX=3702 GN=FRO7 PE=2 SV=1;	PF08030.14;PF08022.14;PF01794.21;PF00175.23	NAD_binding_6;FAD_binding_8;Ferric_reduct;NAD_binding_1	Ferric reductase NAD binding domain;FAD-binding domain;Ferric reductase like transmembrane component;Oxidoreductase NAD-binding domain
LOC111914672	blue	0.91708	OPA3-like protein	K23166	2.58	1.36741	6.74255e-19	2.9392e-17	11.6	25.3167	2.317	1.212	3.79812e-18	8.71336e-17	12.1167	22.53	1.362	0.445247	0.00545323	0.0491138	10.1067	12.3367	1.245	0.316574	0.136212	0.713161	9.09333	11.0267	GO:0019216;GO:000573	BP:regulation of lipid metabolic process;CC:mitochondrion;	K23166	OPA3	------	------	ENOG4111J9C	S:Function unknown	XP_023766139.1	OPA3-like protein [Lactuca sativa]	sp|Q9P7W0|OPA3_SCHPO;	OPA3-like protein OS=Schizosaccharomyces pombe;	PF07047.14;PF04977.17	OPA3;DivIC	Optic atrophy 3 protein;Septum formation initiator
LOC111918909	blue	0.91703	stress enhanced protein 2, chloroplastic	------	2.068	1.04857	3.11537e-07	3.52838e-06	108.717	187.927	2.183	1.12623	2.25557e-28	9.40074e-27	74.8633	131.123	1.665	0.735654	0.000260553	0.00399401	21.2467	31.61	2.302	1.2028	1.03944e-06	0.000296466	7.64333	17.23	GO:0071486;GO:0009611;GO:0071492;GO:0009535;GO:001602	BP:cellular response to high light intensity;BP:response to wounding;BP:cellular response to UV-A;CC:chloroplast thylakoid membrane;CC:integral component of membrane;	------	------	------	------	ENOG410YH9Q	S:Function unknown	XP_023770299.1	stress enhanced protein 2, chloroplastic [Lactuca sativa]	sp|Q9SJ02|STEP2_ARATH;	Stress enhanced protein 2, chloroplastic OS=Arabidopsis thaliana OX=3702 GN=SEP2 PE=2 SV=1;	PF00504.23	Chloroa_b-bind	Chlorophyll A-B binding protein
LOC111877249	blue	0.91681	CDP-diacylglycerol--glycerol-3-phosphate 3-phosphatidyltransferase 2	K00995	1.518	0.601763	5.46555e-08	7.11614e-07	19.6033	25.15	1.5	0.585329	2.11376e-09	2.47182e-08	23.5	28.14	1.187	0.246721	0.0425955	0.225078	17.6933	18.83	1.045	0.0632649	0.658624	0.945866	17.0167	17.2733	GO:0046474;GO:0008654;GO:0009941;GO:0016021;GO:000844	BP:glycerophospholipid biosynthetic process;BP:phospholipid biosynthetic process;CC:chloroplast envelope;CC:integral component of membrane;MF:CDP-diacylglycerol-glycerol-3-phosphate 3-phosphatidyltransferase activity;	K00995	pgsA, PGS1	map00564	Glycerophospholipid metabolism	COG0558	I:Lipid transport and metabolism	XP_023729544.1	CDP-diacylglycerol--glycerol-3-phosphate 3-phosphatidyltransferase 2 [Lactuca sativa]	sp|O80952|PGPS1_ARATH;	CDP-diacylglycerol--glycerol-3-phosphate 3-phosphatidyltransferase 1, chloroplastic OS=Arabidopsis thaliana OX=3702 GN=PGPS1 PE=1 SV=1;	PF01066.23	CDP-OH_P_transf	CDP-alcohol phosphatidyltransferase
LOC111911774	blue	0.91677	protein ZINC INDUCED FACILITATOR-LIKE 1, transcript variant X1	------	1.826	0.869054	0.000226886	0.00140174	23.7033	36.37	1.802	0.849645	7.0836e-15	1.29523e-13	28.0133	40.1867	1.083	0.11447	0.323745	0.711032	16.8367	16.3733	1.288	0.365616	0.0523912	0.529304	8.47333	10.58	GO:0006817;GO:0016021;GO:002285	BP:phosphate ion transport;CC:integral component of membrane;MF:transmembrane transporter activity;	------	------	------	------	ENOG410XSE0	G:Carbohydrate transport and metabolism	XP_023763283.1	protein ZINC INDUCED FACILITATOR-LIKE 1 isoform X1 [Lactuca sativa]	sp|Q94BZ1|ZIFL1_ARATH;	Protein ZINC INDUCED FACILITATOR-LIKE 1 OS=Arabidopsis thaliana OX=3702 GN=ZIFL1 PE=2 SV=1;	PF07690.18;PF00083.26;PF06609.15	MFS_1;Sugar_tr;TRI12	Major Facilitator Superfamily;Sugar;Fungal trichothecene efflux pump
LOC111920242	blue	0.91634	UPF0187 protein At3g61320, chloroplastic	K08994	1.575	0.655297	2.71966e-05	0.000209925	5.65	7.53667	1.572	0.652943	4.55813e-05	0.000302194	6.05667	7.61	1.174	0.232015	0.193575	0.5539	5.15333	5.43333	1.171	0.228269	0.320012	0.851106	4.01667	4.52667	GO:0042548;GO:0016021;GO:000524	BP:regulation of photosynthesis, light reaction;CC:integral component of membrane;MF:voltage-gated chloride channel activity;	K08994	yneE, BEST	------	------	COG3781	S:Function unknown	XP_023771599.1	UPF0187 protein At3g61320, chloroplastic [Lactuca sativa]	sp|Q9M2D2|YU88_ARATH;	UPF0187 protein At3g61320, chloroplastic OS=Arabidopsis thaliana OX=3702 GN=At3g61320 PE=2 SV=2;	PF01062.23	Bestrophin	Bestrophin, RFP-TM, chloride channel
LOC111919556	blue	0.91624	pentatricopeptide repeat-containing protein At4g18520, chloroplastic	------	2.027	1.01954	3.60155e-08	4.83338e-07	3.23	5.53333	1.78	0.831851	1.02569e-06	8.80994e-06	3.79	5.35	1.342	0.424362	0.0385374	0.210263	2.94667	3.56333	1.269	0.343417	0.183942	0.766492	2.04	2.52	GO:1900865;GO:0008380;GO:0009507;GO:000372	BP:chloroplast RNA modification;BP:RNA splicing;CC:chloroplast;MF:mRNA binding;	------	------	------	------	ENOG410Z7Z7	S:Function unknown	XP_023770900.1	pentatricopeptide repeat-containing protein At4g18520, chloroplastic [Lactuca sativa]	sp|Q0WNP3|PP319_ARATH;	Pentatricopeptide repeat-containing protein At4g18520, chloroplastic OS=Arabidopsis thaliana OX=3702 GN=PCMP-A2 PE=1 SV=1;	PF13041.8;PF01535.22;PF12854.9;PF13812.8;PF17177.6;PF10037.11	PPR_2;PPR;PPR_1;PPR_3;PPR_long;MRP-S27	PPR repeat family;PPR repeat;PPR repeat;Pentatricopeptide repeat domain;Pentacotripeptide-repeat region of PRORP;Mitochondrial 28S ribosomal protein S27
LOC111896734	blue	0.91609	phytosulfokine receptor 1, transcript variant X1	------	1.571	0.651316	3.93789e-08	5.24986e-07	15.2667	20.2433	1.244	0.315435	0.00280851	0.0122252	17.1733	17.0333	1.034	0.0476628	0.683083	0.913333	11.1267	10.3233	1.052	0.0725371	0.663092	0.946517	9.09667	9.25333	GO:0016021;GO:0005886;GO:0004672;GO:0030246;GO:000552	CC:integral component of membrane;CC:plasma membrane;MF:protein kinase activity;MF:carbohydrate binding;MF:ATP binding;	------	------	------	------	------	------	XP_023748489.1	phytosulfokine receptor 1 isoform X1 [Lactuca sativa]	sp|Q8LPB4|PSKR1_DAUCA;	Phytosulfokine receptor 1 OS=Daucus carota OX=4039 GN=PSKR PE=1 SV=1;	PF13855.8;PF12799.9	LRR_8;LRR_4	Leucine rich repeat;Leucine Rich repeats
LOC111907490	blue	0.91601	eukaryotic translation initiation factor 3 subunit G	K03248	1.858	0.893471	9.28903e-06	7.84181e-05	6.87	10.7733	1.487	0.572825	0.002851	0.0123871	8.17667	9.66	1.042	0.059871	0.838369	0.959176	3.13	2.92667	1.03	0.0428788	0.910542	0.989373	2.74	2.74667	GO:0001732;GO:0033290;GO:0005852;GO:0016282;GO:000374	BP:formation of cytoplasmic translation initiation complex;CC:eukaryotic 48S preinitiation complex;CC:eukaryotic translation initiation factor 3 complex;CC:eukaryotic 43S preinitiation complex;MF:translation initiation factor activity;	K03248	EIF3G	------	------	ENOG410Y3CW	J:Translation, ribosomal structure and biogenesis	XP_023759053.1	eukaryotic translation initiation factor 3 subunit G [Lactuca sativa]	sp|Q6DRC4|EIF3G_DANRE;	Eukaryotic translation initiation factor 3 subunit G OS=Danio rerio OX=7955 GN=eif3g PE=1 SV=1;	PF12353.10;PF00076.24	eIF3g;RRM_1	Eukaryotic translation initiation factor 3 subunit G;RNA recognition motif.
LOC111894781	blue	0.9159	kaempferol 3-O-beta-D-galactosyltransferase	K12930	6.222	2.63736	3.77459e-46	1.05155e-43	2.37333	12.4767	6.051	2.59724	8.23236e-11	1.09374e-09	2.75333	13.4067	3.2	1.67808	3.96459e-08	1.73316e-06	0.966667	2.78333	2.796	1.48331	0.00423434	0.150783	0.736667	2.02333	GO:000819	MF:UDP-glycosyltransferase activity;	K12930	BZ1	map00942	Anthocyanin biosynthesis	COG1819	S:Function unknown	XP_023746647.1	kaempferol 3-O-beta-D-galactosyltransferase [Lactuca sativa]	sp|Q9SBQ8|KGLT_PETHY;	Kaempferol 3-O-beta-D-galactosyltransferase OS=Petunia hybrida OX=4102 PE=1 SV=1;	PF00201.20	UDPGT	UDP-glucoronosyl and UDP-glucosyl transferase
LOC111909304	blue	0.9159	ATP synthase gamma chain, chloroplastic	K02115	1.438	0.523922	3.48124e-06	3.24145e-05	15.9267	19.39	1.515	0.599659	1.48024e-09	1.75999e-08	15.1167	18.25	0.947	-0.0782798	0.491701	0.829176	13.79	11.72	0.989	-0.0157348	0.917064	0.990547	11.3933	10.9467	GO:0045261;GO:004693	CC:proton-transporting ATP synthase complex, catalytic core;MF:proton-transporting ATP synthase activity, rotational mechanism;	K02115	ATPF1G, atpG	map00195;map00190	Photosynthesis;Oxidative phosphorylation	ENOG410XTBX	S:Function unknown	XP_023760874.1	ATP synthase gamma chain, chloroplastic [Lactuca sativa]	sp|P29790|ATPG_TOBAC;	ATP synthase gamma chain, chloroplastic OS=Nicotiana tabacum OX=4097 GN=ATPC PE=1 SV=1;	PF00231.21	ATP-synt	ATP synthase
LOC111904454	blue	0.91536	UDP-glycosyltransferase 85C2	------	1.689	0.756337	1.4339e-06	1.44265e-05	13.75	19.5867	1.752	0.809225	1.06684e-09	1.28873e-08	15.3067	21.31	1.47	0.555678	0.0204045	0.134548	2.93333	3.86	1.464	0.549771	0.021124	0.359186	2.90333	4.12	GO:0080043;GO:0008194;GO:008004	MF:quercetin 3-O-glucosyltransferase activity;MF:UDP-glycosyltransferase activity;MF:quercetin 7-O-glucosyltransferase activity;	------	------	------	------	------	------	XP_023755988.1	UDP-glycosyltransferase 85C2 [Lactuca sativa]	sp|Q6VAB0|U85C2_STERE;	UDP-glycosyltransferase 85C2 OS=Stevia rebaudiana OX=55670 GN=UGT85C2 PE=1 SV=1;	PF00201.20;PF04101.18	UDPGT;Glyco_tran_28_C	UDP-glucoronosyl and UDP-glucosyl transferase;Glycosyltransferase family 28 C-terminal domain
LOC111895699	blue	0.91523	-	K00366	1.882	0.911931	9.10145e-20	4.29167e-18	246.167	392.263	1.594	0.673006	6.5129e-17	1.3881e-15	220.3	279.893	1.049	0.0694489	0.332167	0.716992	101.553	96.0667	0.961	-0.0580968	0.735924	0.957705	110.667	102.347	GO:0048307;GO:0046872;GO:0051539;GO:0020037;GO:001649	MF:ferredoxin-nitrite reductase activity;MF:metal ion binding;MF:4 iron, 4 sulfur cluster binding;MF:heme binding;MF:oxidoreductase activity;	K00366	nirA	map00910	Nitrogen metabolism	COG0155	S:Function unknown	PLY63383.1	hypothetical protein LSAT_7X86981 [Lactuca sativa]	sp|P38500|NIR_BETPN;	Ferredoxin--nitrite reductase, chloroplastic OS=Betula pendula OX=3505 GN=NIR1 PE=2 SV=1;	------	------	------
LOC111886839	blue	0.91513	uncharacterized LOC111886839	------	1.762	0.817501	4.23495e-08	5.62117e-07	36.32	54.4467	1.156	0.209324	0.0061294	0.0237815	50.57	46.5267	1.159	0.212554	0.0478179	0.241842	26.5433	27.4867	1.145	0.195077	0.220397	0.794982	23.36	25.98	GO:001602	CC:integral component of membrane;	------	------	------	------	ENOG410YF3V	S:Function unknown	XP_023738860.1	uncharacterized protein LOC111886839 [Lactuca sativa]	------	------	PF03168.15	LEA_2	Late embryogenesis abundant protein
LOC111892233	blue	0.91503	uncharacterized LOC111892233	------	2.156	1.10808	2.08058e-19	9.49663e-18	17.7233	32.3033	1.837	0.877375	2.09494e-16	4.28932e-15	24.74	36.15	1.097	0.133004	0.213178	0.581038	16.9033	16.62	1.137	0.185193	0.172116	0.753042	16.9833	18.7467	GO:0009052;GO:0016021;GO:000475	BP:pentose-phosphate shunt, non-oxidative branch;CC:integral component of membrane;MF:ribose-5-phosphate isomerase activity;	------	------	------	------	ENOG4111H2B	S:Function unknown	XP_023744073.1	uncharacterized protein LOC111892233 [Lactuca sativa]	------	------	PF07712.14	SURNod19	Stress up-regulated Nod 19
LOC111877902	blue	0.91449	pentatricopeptide repeat-containing protein At5g39710	------	1.724	0.786145	7.55779e-07	7.9608e-06	4.08333	5.96	1.464	0.549661	0.00151322	0.00711015	3.85	4.46667	1.18	0.238829	0.201485	0.565132	2.75333	2.92667	1.267	0.341309	0.200052	0.78104	2.26667	2.79	------	------	------	------	------	------	ENOG410Z7Z7	S:Function unknown	XP_023730177.1	pentatricopeptide repeat-containing protein At5g39710 [Lactuca sativa]	sp|Q9FIX3|PP407_ARATH;	Pentatricopeptide repeat-containing protein At5g39710 OS=Arabidopsis thaliana OX=3702 GN=EMB2745 PE=2 SV=1;	PF13041.8;PF12854.9;PF01535.22;PF13812.8;PF17177.6	PPR_2;PPR_1;PPR;PPR_3;PPR_long	PPR repeat family;PPR repeat;PPR repeat;Pentatricopeptide repeat domain;Pentacotripeptide-repeat region of PRORP
LOC111902547	blue	0.91407	serine acetyltransferase 2	K00640	1.693	0.759804	2.18342e-10	3.95217e-09	29.9867	42.8167	1.488	0.573635	2.44646e-09	2.84244e-08	42.3133	50.1167	1.113	0.154924	0.129089	0.443008	21.4867	21.43	1.021	0.0293061	0.835355	0.976948	22.11	21.8767	GO:0006535;GO:0005737;GO:0005829;GO:000900	BP:cysteine biosynthetic process from serine;CC:cytoplasm;CC:cytosol;MF:serine O-acetyltransferase activity;	K00640	cysE	map00270;map00920	Cysteine and methionine metabolism;Sulfur metabolism	COG1045	S:Function unknown	XP_023754132.1	serine acetyltransferase 2 [Lactuca sativa]	sp|Q8W2B8|SAT4_ARATH;	Serine acetyltransferase 4 OS=Arabidopsis thaliana OX=3702 GN=SAT4 PE=1 SV=1;	PF06426.16;PF00132.26	SATase_N;Hexapep	Serine acetyltransferase, N-terminal;Bacterial transferase hexapeptide
LOC111897984	blue	0.91353	high mobility group B protein 10	------	1.584	0.663218	8.50198e-05	0.000586238	9.66	13.7167	1.287	0.363802	0.00960426	0.0346305	11.7567	12.2733	1.04	0.0559591	0.726033	0.92763	8.07333	7.64333	1.244	0.315172	0.121169	0.690352	6.36	7.67333	GO:000367	MF:DNA binding;	------	------	------	------	ENOG410Y2AP	S:Function unknown	XP_023749701.1	high mobility group B protein 10 [Lactuca sativa]	sp|Q9LTT3|HMG10_ARATH;	High mobility group B protein 10 OS=Arabidopsis thaliana OX=3702 GN=HMGB10 PE=1 SV=1;	PF01388.23	ARID	ARID/BRIGHT DNA binding domain
LOC111917239	blue	0.91333	NDR1/HIN1-like protein 13, transcript variant X1	------	2.012	1.00843	6.23922e-07	6.67049e-06	7.98667	13.5967	1.381	0.466079	0.00265119	0.0116508	11.7733	13.04	1.002	0.0027163	0.989996	0.99686	6.49667	5.79667	1.03	0.043294	0.857374	0.980516	6.08	6.07667	GO:001602	CC:integral component of membrane;	------	------	------	------	ENOG4111AV0;ENOG410YGGV	S:Function unknown;	XP_023768678.1	NDR1/HIN1-like protein 13 isoform X1 [Lactuca sativa]	sp|Q9ZVD2|NHL13_ARATH;	NDR1/HIN1-like protein 13 OS=Arabidopsis thaliana OX=3702 GN=NHL13 PE=2 SV=1;	PF03168.15	LEA_2	Late embryogenesis abundant protein
LOC111895243	blue	0.91313	chalcone--flavanone isomerase	K01859	3.089	1.62727	2.65889e-26	2.10649e-24	21.1667	55.0833	2.843	1.50725	3.90382e-36	2.51207e-34	25.41	58.0933	1.214	0.280322	0.0981398	0.379934	19.5167	21.23	1.249	0.320524	0.231181	0.801825	15.9433	19.5267	GO:0009813;GO:004543	BP:flavonoid biosynthetic process;MF:chalcone isomerase activity;	K01859	E5.5.1.6	map00941	Flavonoid biosynthesis	ENOG410YEUK	G:Carbohydrate transport and metabolism	XP_023747102.1	chalcone--flavanone isomerase [Lactuca sativa]	sp|Q8LKP9|CFI_SAUME;	Chalcone--flavanone isomerase OS=Saussurea medusa OX=137893 GN=CHI PE=2 SV=1;	PF02431.17	Chalcone	Chalcone-flavanone isomerase
LOC111877655	blue	0.913	uncharacterized LOC111877655	------	1.86	0.895342	2.09892e-05	0.000166349	10.36	16.43	1.326	0.406975	0.00464209	0.018776	15.31	16.6733	1.17	0.227094	0.364861	0.742868	4.85667	5.18333	1.224	0.291475	0.223604	0.798895	4.64	5.52667	------	------	------	------	------	------	------	------	------	------	------	------	------	------	------
LOC111892911	blue	0.91284	transcription factor BHLH42	------	1.609	0.686543	3.28843e-05	0.000249849	4.24333	5.79667	1.736	0.796073	2.6172e-06	2.11754e-05	4.28	5.95	1.364	0.448054	0.012455	0.0938697	2.99667	3.66333	1.347	0.42951	0.0725638	0.592011	2.12	2.77667	GO:0005634;GO:004698	CC:nucleus;MF:protein dimerization activity;	------	------	------	------	ENOG4111SJN	K:Transcription	XP_042757900.1	transcription factor BHLH42 [Lactuca sativa]	sp|E3SXU4|BHLHW_PEA;	Basic helix-loop-helix protein A OS=Pisum sativum OX=3888 GN=BHLH PE=3 SV=1;	PF14215.8;PF00010.28	bHLH-MYC_N;HLH	bHLH-MYC and R2R3-MYB transcription factors N-terminal;Helix-loop-helix DNA-binding domain
LOC111913868	blue	0.91262	homogentisate phytyltransferase 1, chloroplastic	K09833	1.581	0.660838	9.30103e-11	1.7653e-09	30.2733	40.4067	1.358	0.44145	7.39155e-07	6.48435e-06	37.8067	40.86	1.196	0.258131	0.00784347	0.0656589	29.6067	31.75	1.107	0.147194	0.257434	0.816356	25.6267	27.5433	GO:0016021;GO:0016765;GO:000465	CC:integral component of membrane;MF:transferase activity, transferring alkyl or ary;MF:prenyltransferase activity;	K09833	HPT, HGGT, ubiA	map00130;map01240	Ubiquinone and other terpenoid-quinone biosynthesis;Biosynthesis of cofactors	COG0382	H:Coenzyme transport and metabolism	XP_023765348.1	homogentisate phytyltransferase 1, chloroplastic [Lactuca sativa]	sp|Q8VWJ1|HPT1_ARATH;	Homogentisate phytyltransferase 1, chloroplastic OS=Arabidopsis thaliana OX=3702 GN=HPT1 PE=1 SV=1;	PF01040.20	UbiA	UbiA prenyltransferase family
LOC111894763	blue	0.91246	pentatricopeptide repeat-containing protein At5g14080	------	1.917	0.938823	1.22993e-07	1.49623e-06	3.26667	5.29333	1.423	0.508686	0.00388019	0.0161414	3.93667	4.44667	1.2	0.263573	0.189923	0.549054	2.90667	3.12667	1.133	0.180345	0.524742	0.918087	1.92667	2.11667	------	------	------	------	------	------	ENOG410Z7Z7	S:Function unknown	XP_023746628.1	pentatricopeptide repeat-containing protein At5g14080 [Lactuca sativa]	sp|Q9FMU2|PP380_ARATH;	Pentatricopeptide repeat-containing protein At5g14080 OS=Arabidopsis thaliana OX=3702 GN=At5g14080 PE=2 SV=2;	PF13041.8;PF01535.22;PF12854.9;PF13812.8;PF17177.6	PPR_2;PPR;PPR_1;PPR_3;PPR_long	PPR repeat family;PPR repeat;PPR repeat;Pentatricopeptide repeat domain;Pentacotripeptide-repeat region of PRORP
LOC111877494	blue	0.91241	chaperonin-like RbcX protein 2, chloroplastic	------	5.286	2.40221	3.5782e-63	2.06488e-60	15.3667	69.49	2.869	1.52058	9.54254e-23	2.94875e-21	22.3667	51.61	0.993	-0.010427	0.94783	0.98617	11.4267	9.96	1.021	0.02982	0.869391	0.982405	14.8467	14.3233	GO:0015977;GO:0015979;GO:0110102;GO:004418	BP:carbon fixation;BP:photosynthesis;BP:chloroplast ribulose bisphosphate carboxylase complex assembly;MF:protein binding involved in protein folding;	------	------	------	------	ENOG4111VPF	S:Function unknown	XP_023729779.1	chaperonin-like RbcX protein 2, chloroplastic [Lactuca sativa]	sp|Q8L9X2|RBCX2_ARATH;	Chaperonin-like RbcX protein 2, chloroplastic OS=Arabidopsis thaliana OX=3702 GN=RBCX2 PE=1 SV=1;	PF02341.17	RbcX	RbcX protein
LOC111914750	blue	0.91218	uncharacterized LOC111914750, transcript variant X1	------	1.642	0.715498	1.26396e-09	2.08967e-08	15.3533	21.2133	1.671	0.740637	9.28531e-12	1.34005e-10	18.2567	24.3667	1.299	0.377343	0.00140531	0.0162621	13.9267	15.82	1.1	0.138154	0.384368	0.870911	13.19	14.2467	GO:001602	CC:integral component of membrane;	------	------	------	------	ENOG4111HK6	S:Function unknown	XP_023766229.1	uncharacterized protein LOC111914750 isoform X1 [Lactuca sativa]	------	------	------	------	------
LOC111909770	blue	0.91203	transcription factor MYB1R1	------	2.339	1.22583	6.81395e-08	8.70584e-07	13.3667	26.3	2.233	1.15908	2.36558e-08	2.49478e-07	7.78	13.8367	1.347	0.430065	0.250085	0.630162	1.56333	1.88	1.38	0.464368	0.248525	0.810704	1.61333	2.15333	GO:0009733;GO:0009723;GO:0009739;GO:0005634;GO:0008270;GO:000367	BP:response to auxin;BP:response to ethylene;BP:response to gibberellin;CC:nucleus;MF:zinc ion binding;MF:DNA binding;	------	------	------	------	ENOG4111BIB	K:Transcription	XP_023761314.1	transcription factor MYB1R1 [Lactuca sativa]	sp|Q2V9B0|MY1R1_SOLTU;	Transcription factor MYB1R1 OS=Solanum tuberosum OX=4113 PE=2 SV=1;	PF00249.33	Myb_DNA-binding	Myb-like DNA-binding domain
LOC111921255	blue	0.91202	probable mitochondrial adenine nucleotide transporter BTL3	------	1.681	0.749529	3.33293e-09	5.17491e-08	17.5033	24.92	1.301	0.379534	3.37784e-05	0.000229331	21.5733	22.4	0.959	-0.0597807	0.573862	0.873384	17.02	14.5867	0.979	-0.0302135	0.821786	0.975028	15.6533	14.9367	GO:0055085;GO:001602	BP:transmembrane transport;CC:integral component of membrane;	------	------	------	------	ENOG410ZRF1	S:Function unknown	XP_023772597.1	probable mitochondrial adenine nucleotide transporter BTL3 [Lactuca sativa]	sp|Q9LV81|BRTL3_ARATH;	Probable mitochondrial adenine nucleotide transporter BTL3 OS=Arabidopsis thaliana OX=3702 GN=At5g64970 PE=2 SV=1;	PF00153.29	Mito_carr	Mitochondrial carrier protein
LOC111909414	blue	0.91166	altered inheritance of mitochondria protein 32	------	2.247	1.16802	1.83124e-25	1.38267e-23	21.92	41.9433	1.926	0.945494	1.43243e-17	3.16826e-16	29.7633	46.1967	1.059	0.0832398	0.402422	0.770699	21.9533	20.8633	0.986	-0.0204188	0.902103	0.987246	21.8867	20.8267	GO:001602	CC:integral component of membrane;	------	------	------	------	ENOG410ZGFF	S:Function unknown	XP_023761005.1	altered inheritance of mitochondria protein 32 [Lactuca sativa]	sp|Q6FLQ5|AIM32_CANGA;	Altered inheritance of mitochondria protein 32 OS=Candida glabrata;	PF06999.14	Suc_Fer-like	Sucrase/ferredoxin-like
LOC111886609	blue	0.91144	F-box protein PP2-B10	------	1.686	0.753609	5.26357e-09	7.99831e-08	35.3567	50.2833	2.077	1.05444	1.11611e-22	3.43531e-21	28.71	47.8067	1.447	0.533467	4.84217e-05	0.000969621	15.05	19.6433	1.029	0.0407001	0.856961	0.980516	17.9433	18.02	------	------	------	------	------	------	ENOG410YD6D	S:Function unknown	XP_023738641.1	F-box protein PP2-B10 [Lactuca sativa]	sp|Q3E6P4|FB95_ARATH;	F-box protein At2g02240 OS=Arabidopsis thaliana OX=3702 GN=At2g02240 PE=2 SV=1;	PF14299.8	PP2	Phloem protein 2
LOC111884950	blue	0.91132	mitogen-activated protein kinase kinase kinase 18	K20716	2.477	1.30858	0.00318144	0.0138709	1.17333	2.43333	1.984	0.98807	0.0146581	0.049394	0.946667	1.51333	1.042	0.0598984	0.958809	1	0.153333	0.143333	2.065	1.04598	0.294696	1	0.12	0.246667	GO:0004674;GO:000552	MF:protein serine/threonine kinase activity;MF:ATP binding;	K20716	MAPKKK17_18	map04016	MAPK signaling pathway - plant	ENOG410XQGS	T:Signal transduction mechanisms	XP_023737016.1	mitogen-activated protein kinase kinase kinase 18 [Lactuca sativa]	sp|Q9ZVP5|M3K18_ARATH;	Mitogen-activated protein kinase kinase kinase 18 OS=Arabidopsis thaliana OX=3702 GN=MAPKKK18 PE=1 SV=1;	PF00069.27;PF07714.19	Pkinase;PK_Tyr_Ser-Thr	Protein kinase domain;Protein tyrosine and serine/threonine kinase
LOC111901013	blue	0.91116	carotenoid 9,10(9',10')-cleavage dioxygenase 1	K00465	3.314	1.72852	4.2504e-41	8.0482e-39	101.263	284.173	3.51	1.81167	1.33656e-103	1.30443e-100	87.5667	244.98	1.483	0.568487	3.5774e-12	3.2761e-10	54.4833	72.5133	1.528	0.611532	0.000148135	0.0161162	62.8033	92.84	GO:0016121;GO:0009570;GO:0010436;GO:0046872;GO:001670	BP:carotene catabolic process;CC:chloroplast stroma;MF:carotenoid dioxygenase activity;MF:metal ion binding;MF:oxidoreductase activity, acting on single donors with incorporation of molecular oxygen, incorporation of two atoms of oxygen;	K00465	CCD1	------	------	COG3670	S:Function unknown	XP_023752675.1	carotenoid 9,10(9',10')-cleavage dioxygenase 1 [Lactuca sativa]	sp|Q8LP17|CCD1_PEA;	Carotenoid 9,1;	PF03055.17	RPE65	Retinal pigment epithelial membrane protein
LOC111911603	blue	0.91106	uncharacterized LOC111911603, transcript variant X1	------	1.96	0.970687	1.57477e-08	2.23334e-07	10.2267	16.9767	1.311	0.391101	0.00704838	0.0267961	15.26	16.04	1.23	0.298514	0.0717644	0.314042	9.92	10.8633	1.218	0.284603	0.137733	0.715658	8.86	10.5067	------	------	------	------	------	------	------	------	XP_042751545.1	uncharacterized protein LOC111911603 isoform X1 [Lactuca sativa]	------	------	------	------	------
LOC111913899	blue	0.9109	B-box zinc finger protein 32	------	5.537	2.46898	1.43921e-16	5.18307e-15	5.66333	26.2533	2.793	1.48187	3.11288e-07	2.85486e-06	2.46	5.47667	9.469	3.24318	0.100948	1	0.0166667	0.17	1.001	0.00137497	0.999216	1	0.19	0.183333	GO:000827	MF:zinc ion binding;	------	------	------	------	ENOG410YSB4	K:Transcription	XP_023765378.1	B-box zinc finger protein 32 [Lactuca sativa]	sp|Q9LJB7|BBX32_ARATH;	B-box zinc finger protein 32 OS=Arabidopsis thaliana OX=3702 GN=BBX32 PE=1 SV=1;	PF00643.26	zf-B_box	B-box zinc finger
LOC111900176	blue	0.91074	probable LRR receptor-like serine/threonine-protein kinase At4g37250	------	1.709	0.77307	1.02772e-09	1.70843e-08	18.1233	26.2633	1.401	0.486571	3.97295e-06	3.14919e-05	15.9233	17.7833	1.3	0.378023	0.000897329	0.0112409	8.88667	10.3667	1.324	0.404867	0.0117327	0.265126	8.77667	11.3033	GO:0016021;GO:0005886;GO:0016787;GO:0005524;GO:000467	CC:integral component of membrane;CC:plasma membrane;MF:hydrolase activity;MF:ATP binding;MF:protein kinase activity;	------	------	------	------	ENOG410YAQD	T:Signal transduction mechanisms	XP_023751824.1	probable LRR receptor-like serine/threonine-protein kinase At4g37250 [Lactuca sativa]	sp|C0LGS3|Y4372_ARATH;	Probable LRR receptor-like serine/threonine-protein kinase At4g37250 OS=Arabidopsis thaliana OX=3702 GN=At4g37250 PE=1 SV=1;	PF00069.27;PF07714.19;PF13855.8;PF08263.14;PF12799.9	Pkinase;PK_Tyr_Ser-Thr;LRR_8;LRRNT_2;LRR_4	Protein kinase domain;Protein tyrosine and serine/threonine kinase;Leucine rich repeat;Leucine rich repeat N-terminal domain;Leucine Rich repeats
LOC111918038	blue	0.91058	beta-carotene hydroxylase 2, chloroplastic	K15746	3.339	1.73942	9.9849e-27	8.37384e-25	42.9767	119.23	2.874	1.52321	3.22907e-59	6.35584e-57	50.5467	114.207	1.164	0.218697	0.070749	0.311208	37.7	38.94	1.084	0.116041	0.417311	0.883396	40.1667	41.8167	GO:0008610;GO:0016021;GO:0005506;GO:001649	BP:lipid biosynthetic process;CC:integral component of membrane;MF:iron ion binding;MF:oxidoreductase activity;	K15746	crtZ	map00906	Carotenoid biosynthesis	ENOG4111G77	S:Function unknown	XP_023769464.1	beta-carotene hydroxylase 2, chloroplastic [Lactuca sativa]	sp|O49814|BCH2_CAPAN;	Beta-carotene hydroxylase 2, chloroplastic OS=Capsicum annuum OX=4072 GN=CA2 PE=1 SV=2;	PF04116.15	FA_hydroxylase	Fatty acid hydroxylase superfamily
LOC111881907	blue	0.91035	probable anion transporter 6, chloroplastic	K08193	6.441	2.68728	3.51446e-47	1.00212e-44	5.46	29.6467	3.873	1.95339	7.10289e-66	1.89058e-63	8.61667	26.46	2.058	1.04133	8.33127e-09	4.21443e-07	3.73333	6.97	2.061	1.04328	9.32715e-07	0.00026967	3.89333	7.77	GO:0006817;GO:0016021;GO:002285	BP:phosphate ion transport;CC:integral component of membrane;MF:transmembrane transporter activity;	K08193	SLC17A	------	------	ENOG410XPWC;ENOG4110NNA	G:Carbohydrate transport and metabolism;	XP_023734063.1	probable anion transporter 6, chloroplastic [Lactuca sativa]	sp|Q3E9A0|ANTR6_ARATH;	Probable anion transporter 6, chloroplastic OS=Arabidopsis thaliana OX=3702 GN=ANTR6 PE=2 SV=1;	PF07690.18;PF00083.26	MFS_1;Sugar_tr	Major Facilitator Superfamily;Sugar
LOC111893508	blue	0.91029	twinkle homolog protein, chloroplastic/mitochondrial	K17680	1.962	0.972104	1.64776e-20	8.37247e-19	17	28.2067	2.49	1.31622	4.59287e-48	5.57404e-46	14.3533	28.46	1.247	0.318805	0.00498342	0.045696	13.68	15.32	1.346	0.428295	0.0179422	0.330256	7.24333	9.48	GO:0006260;GO:0003678;GO:000552	BP:DNA replication;MF:DNA helicase activity;MF:ATP binding;	K17680	PEO1	------	------	ENOG410ZVWQ	L:Replication, recombination and repair	XP_023745354.1	twinkle homolog protein, chloroplastic/mitochondrial [Lactuca sativa]	sp|B5X582|TWIH_ARATH;	Twinkle homolog protein, chloroplastic/mitochondrial OS=Arabidopsis thaliana OX=3702 GN=At1g30680 PE=1 SV=1;	PF13662.8;PF03796.17;PF13155.8;PF01751.24;PF13481.8	Toprim_4;DnaB_C;Toprim_2;Toprim;AAA_25	Toprim domain;DnaB-like helicase C terminal domain;Toprim-like;Toprim domain;AAA domain
LOC111904093	blue	0.91022	lycopene beta cyclase, chloroplastic/chromoplastic	K06443	1.664	0.734454	3.04291e-14	8.64608e-13	44.9067	63.1933	1.498	0.583465	2.53786e-14	4.43945e-13	61.1933	73.4733	1.269	0.343971	0.000126472	0.00215967	41.7933	47.72	1.066	0.0927611	0.430031	0.88802	38.5967	39.4333	GO:0016117;GO:0045436;GO:001670	BP:carotenoid biosynthetic process;MF:lycopene beta cyclase activity;MF:oxidoreductase activity, acting on paired donors, with incorporation or reduction of molecular oxygen;	K06443	lcyB, crtL1, crtY	map00906	Carotenoid biosynthesis	ENOG410XPIY	I:Lipid transport and metabolism	XP_042751388.1	lycopene beta cyclase, chloroplastic/chromoplastic [Lactuca sativa]	sp|Q43415|LCYB_CAPAN;	Lycopene beta cyclase, chloroplastic/chromoplastic OS=Capsicum annuum OX=4072 GN=LCY1 PE=1 SV=2;	PF05834.14;PF07992.16;PF01946.19	Lycopene_cycl;Pyr_redox_2;Thi4	Lycopene cyclase protein;Pyridine nucleotide-disulphide oxidoreductase;Thi4 family
LOC111921634	blue	0.91022	pentatricopeptide repeat-containing protein At2g45350, chloroplastic	------	2.175	1.12134	3.03086e-12	6.93664e-11	5.42667	10.0133	1.954	0.966332	7.97985e-13	1.24525e-11	8.51667	13.22	1.224	0.29195	0.0478892	0.241963	5.33667	5.85333	1.189	0.249426	0.255769	0.81599	4.06667	4.67	GO:0016556;GO:1900865;GO:0005773;GO:0009507;GO:000827	BP:mRNA modification;BP:chloroplast RNA modification;CC:vacuole;CC:chloroplast;MF:zinc ion binding;	------	------	------	------	ENOG410Z7Z7	S:Function unknown	XP_023772984.1	pentatricopeptide repeat-containing protein At2g45350, chloroplastic [Lactuca sativa]	sp|O22137|PP202_ARATH;	Pentatricopeptide repeat-containing protein At2g45350, chloroplastic OS=Arabidopsis thaliana OX=3702 GN=CRR4 PE=1 SV=2;	PF01535.22;PF13041.8;PF12854.9	PPR;PPR_2;PPR_1	PPR repeat;PPR repeat family;PPR repeat
LOC111913252	blue	0.90975	dicarboxylate transporter 2.1, chloroplastic	------	1.62	0.695726	3.0948e-10	5.4871e-09	21.76	29.8733	1.594	0.673037	2.6787e-10	3.41553e-09	25.6033	32.5067	1.134	0.181792	0.11358	0.412359	10.3233	10.5067	1.254	0.327044	0.0934641	0.638915	10.89	13.2867	GO:0009706;GO:0016021;GO:002285	CC:chloroplast inner membrane;CC:integral component of membrane;MF:transmembrane transporter activity;	------	------	------	------	COG0471	H:Coenzyme transport and metabolism	CAB4098946.1	unnamed protein product [Lactuca saligna]	sp|Q8L7Z9|DIT2_SPIOL;	Dicarboxylate transporter 2, chloroplastic OS=Spinacia oleracea OX=3562 GN=DIT2 PE=1 SV=1;	PF00939.21;PF03600.18	Na_sulph_symp;CitMHS	Sodiu;Citrate transporter
LOC111892524	blue	0.90973	glycerophosphocholine acyltransferase 1	------	1.588	0.666829	4.28779e-09	6.58159e-08	19	25.4633	1.442	0.527867	1.75538e-07	1.6653e-06	24.55	28.18	1.008	0.010937	0.920395	0.980196	18.0767	16.3133	1.03	0.042838	0.779008	0.967062	14.76	14.7733	GO:0006656;GO:0008654;GO:0016021;GO:001674	BP:phosphatidylcholine biosynthetic process;BP:phospholipid biosynthetic process;CC:integral component of membrane;MF:transferase activity, transferring acyl groups;	------	------	------	------	ENOG410ZJFK	S:Function unknown	XP_023744340.1	glycerophosphocholine acyltransferase 1 [Lactuca sativa]	sp|B9RK42|GPC1_RICCO;	Glycerophosphocholine acyltransferase 1 OS=Ricinus communis OX=3988 GN=GPC1 PE=1 SV=1;	PF10998.10	DUF2838	Protein of unknown function
LOC111882247	blue	0.90971	uncharacterized methyltransferase At2g41040, chloroplastic	------	4.351	2.1214	1.04003e-37	1.65837e-35	22.72	85.66	2.828	1.49966	2.29098e-64	5.58975e-62	26.4733	61.57	1.45	0.536364	1.75615e-06	5.09714e-05	15.9267	20.6867	1.345	0.427369	0.00344257	0.131867	19.4267	25.51	GO:0006744;GO:0080167;GO:0032259;GO:0010287;GO:0009507;GO:0102027;GO:0102094;GO:0043770;GO:0102955;GO:000816	BP:ubiquinone biosynthetic process;BP:response to karrikin;BP:methylation;CC:plastoglobule;CC:chloroplast;MF:S-adenosylmethionin;MF:S-adenosylmethionin;MF:demethylmenaquinone methyltransferase activity;MF:S-adenosylmethionin;MF:methyltransferase activity;	------	------	------	------	COG2226	S:Function unknown	XP_023734372.1	uncharacterized methyltransferase At2g41040, chloroplastic [Lactuca sativa]	sp|Q0WPT7|Y2104_ARATH;	Uncharacterized methyltransferase At2g41040, chloroplastic OS=Arabidopsis thaliana OX=3702 GN=At2g41040 PE=1 SV=1;	PF08241.14;PF13649.8;PF13489.8;PF01209.20;PF13847.8;PF08242.14;PF03141.18	Methyltransf_11;Methyltransf_25;Methyltransf_23;Ubie_methyltran;Methyltransf_31;Methyltransf_12;Methyltransf_29	Methyltransferase domain;Methyltransferase domain;Methyltransferase domain;ubiE/COQ5 methyltransferase family;Methyltransferase domain;Methyltransferase domain;Putative S-adenosyl-L-methionine-dependent methyltransferase
LOC111917702	blue	0.90951	peroxisome biogenesis protein 12	K13345	1.704	0.769202	1.35862e-11	2.90892e-10	15.33	22.2367	1.303	0.381861	0.000246529	0.00140874	22.5233	23.5267	1.099	0.135714	0.248223	0.628484	14.94	14.74	1.1	0.137543	0.407974	0.879639	11.76	12.5867	GO:0006625;GO:0005779;GO:0008022;GO:000827	BP:protein targeting to peroxisome;CC:integral component of peroxisomal membrane;MF:protein C-terminus binding;MF:zinc ion binding;	K13345	PEX12, PAF3	map04146	Peroxisome	ENOG410Y4Q2	O:Posttranslational modification, protein turnover, chaperones	XP_023769141.1	peroxisome biogenesis protein 12 [Lactuca sativa]	sp|Q9M841|PEX12_ARATH;	Peroxisome biogenesis protein 12 OS=Arabidopsis thaliana OX=3702 GN=PEX12 PE=1 SV=2;	PF04757.16;PF13923.8;PF13920.8	Pex2_Pex12;zf-C3HC4_2;zf-C3HC4_3	Pex2 / Pex12 amino terminal region;Zinc finger, C3HC4 type;Zinc finger, C3HC4 type
LOC111917307	blue	0.90947	formin-like protein 14	------	1.655	0.726637	2.05047e-07	2.39968e-06	6.15667	8.63333	1.303	0.381316	0.000320334	0.00178775	7.49667	7.75	0.989	-0.0162766	0.895757	0.972123	5.18667	4.59333	1.31	0.389997	0.0598294	0.548787	3.69333	4.7	GO:0006383;GO:0005666;GO:000472	BP:transcription from RNA polymerase III promoter;CC:DNA-directed RNA polymerase III complex;MF:phosphoprotein phosphatase activity;	------	------	------	------	ENOG410XT5Z	S:Function unknown	XP_042755960.1	formin-like protein 14 [Lactuca sativa]	sp|Q9C6S1|FH14_ARATH;	Formin-like protein 14 OS=Arabidopsis thaliana OX=3702 GN=FH14 PE=3 SV=3;	PF02181.25;PF10409.11	FH2;PTEN_C2	Formin Homology 2 Domain;C2 domain of PTEN tumour-suppressor protein
LOC111892805	blue	0.90931	reticulon-like protein B1	------	1.671	0.740755	1.10209e-08	1.60044e-07	17.3033	24.4133	1.332	0.413238	0.00252951	0.0111917	21.36	22.7267	1.055	0.0771452	0.620819	0.894535	13.3567	12.6233	1.064	0.088927	0.654602	0.944362	12.7733	13.25	GO:0016021;GO:000578	CC:integral component of membrane;CC:endoplasmic reticulum membrane;	------	------	------	------	ENOG410XPKH	U:Intracellular trafficking, secretion, and vesicular transport	CAB4071134.1	unnamed protein product [Lactuca saligna]	sp|Q9SUT9|RTNLB_ARATH;	Reticulon-like protein B2 OS=Arabidopsis thaliana OX=3702 GN=RTNLB2 PE=1 SV=1;	PF02453.19	Reticulon	Reticulon
LOC111900924	blue	0.9093	uncharacterized LOC111900924	------	5.19	2.37574	0.000101764	0.000688184	0.253333	1.11333	1.499	0.584392	0.290862	0.487631	0.543333	0.636667	8.472	3.08271	0.0503191	1	0.0266667	0.186667	1.83	0.871618	0.58198	1	0.0533333	0.103333	------	------	------	------	------	------	ENOG410YFRT	L:Replication, recombination and repair	PLY93986.1	hypothetical protein LSAT_4X140280 [Lactuca sativa]	------	------	PF11926.10	DUF3444	Domain of unknown function
LOC111911875	blue	0.90927	pentatricopeptide repeat-containing protein At4g30825, chloroplastic	------	1.599	0.677199	1.28696e-10	2.40679e-09	9.58333	12.97	1.403	0.488372	1.22054e-07	1.18135e-06	12.4933	13.95	1.267	0.341785	0.00091717	0.0114557	9.09	10.3433	1.129	0.174957	0.243866	0.809029	7.87333	8.62333	GO:0006281;GO:0000079;GO:0006357;GO:0009570;GO:0005675;GO:0003677;GO:000372	BP:DNA repair;BP:regulation of cyclin-dependent protein serine/threonine kinase activity;BP:regulation of transcription from RNA polymerase II promoter;CC:chloroplast stroma;CC:holo TFIIH complex;MF:DNA binding;MF:mRNA binding;	------	------	------	------	ENOG410Z7Z7	I:Lipid transport and metabolism	XP_023763386.1	pentatricopeptide repeat-containing protein At4g30825, chloroplastic [Lactuca sativa]	sp|O65567|PP342_ARATH;	Pentatricopeptide repeat-containing protein At4g30825, chloroplastic OS=Arabidopsis thaliana OX=3702 GN=At4g30825 PE=2 SV=2;	PF01535.22;PF13041.8;PF13812.8;PF12854.9;PF17177.6;PF09868.11	PPR;PPR_2;PPR_3;PPR_1;PPR_long;DUF2095	PPR repeat;PPR repeat family;Pentatricopeptide repeat domain;PPR repeat;Pentacotripeptide-repeat region of PRORP;Uncharacterized protein conserved in archaea
LOC111886442	blue	0.90886	zinc finger protein CONSTANS-LIKE 13	------	1.537	0.619971	3.55389e-06	3.30021e-05	20.2367	26.2567	1.451	0.536837	1.24921e-07	1.20661e-06	18.23	21.0767	1.219	0.285886	0.0085129	0.0697782	15.6	17.0633	1.14	0.189473	0.224875	0.800657	13.6667	15.02	GO:0005634;GO:000827	CC:nucleus;MF:zinc ion binding;	------	------	------	------	ENOG410YGKN	S:Function unknown	XP_023738456.1	zinc finger protein CONSTANS-LIKE 13 [Lactuca sativa]	sp|O82256|COL13_ARATH;	Zinc finger protein CONSTANS-LIKE 13 OS=Arabidopsis thaliana OX=3702 GN=COL13 PE=1 SV=1;	PF06203.16;PF00643.26	CCT;zf-B_box	CCT motif;B-box zinc finger
LOC111913754	blue	0.90878	CSC1-like protein At4g02900	K21989	1.956	0.967891	1.49277e-16	5.36799e-15	14.1733	23.5533	1.314	0.394503	6.42882e-05	0.000414371	18.85	19.6333	1.15	0.201316	0.0547289	0.264086	11.9233	12.2767	1.249	0.321189	0.0932855	0.638833	11.69	13.9833	GO:0006811;GO:001602	BP:ion transport;CC:integral component of membrane;	K21989	TMEM63, CSC1	------	------	COG5594	S:Function unknown	XP_023765224.1	CSC1-like protein At4g02900 [Lactuca sativa]	sp|Q9SY14|CSCL2_ARATH;	CSC1-like protein At4g02900 OS=Arabidopsis thaliana OX=3702 GN=At4g02900 PE=3 SV=1;	PF02714.17;PF14703.8;PF13967.8	RSN1_7TM;PHM7_cyt;RSN1_TM	Calcium-dependent channel, 7TM region, putative phosphate;Cytosolic domain of 10TM putative phosphate transporter;Late exocytosis, associated with Golgi transport
LOC111910235	blue	0.90875	caffeoylshikimate esterase	K18368	1.518	0.602372	1.13821e-09	1.88692e-08	36.6433	47.3667	1.233	0.302634	0.000521815	0.00276464	42.77	42.1233	0.969	-0.0456382	0.623137	0.895541	28.5367	24.87	0.96	-0.0591278	0.635037	0.939191	26.55	24.85	GO:0016020;GO:001629	CC:membrane;MF:lipase activity;	K18368	CSE	map00940	Phenylpropanoid biosynthesis	COG2267	I:Lipid transport and metabolism	XP_023761792.1	caffeoylshikimate esterase [Lactuca sativa]	sp|Q9C942|CSE_ARATH;	Caffeoylshikimate esterase OS=Arabidopsis thaliana OX=3702 GN=CSE PE=1 SV=1;	PF12146.10;PF12697.9;PF00561.22;PF01738.20	Hydrolase_4;Abhydrolase_6;Abhydrolase_1;DLH	Serine aminopeptidase, S33;Alpha/beta hydrolase family;alpha/beta hydrolase fold;Dienelactone hydrolase family
LOC111889403	blue	0.90874	protein LOW PHOTOSYNTHETIC EFFICIENCY 1, chloroplastic	------	2.345	1.22941	1.29282e-23	8.42317e-22	23.96	47.6233	1.792	0.841355	1.60192e-22	4.86662e-21	38.0767	54.2733	1.295	0.372916	2.72105e-06	7.53734e-05	25.3933	29.4633	1.137	0.184599	0.157166	0.739219	22.7633	25.1133	GO:001602	CC:integral component of membrane;	------	------	------	------	ENOG410Z7Z7	O:Posttranslational modification, protein turnover, chaperones	XP_023741320.1	protein LOW PHOTOSYNTHETIC EFFICIENCY 1, chloroplastic [Lactuca sativa]	sp|Q9SNB7|PP264_ARATH;	Protein LOW PHOTOSYNTHETIC EFFICIENCY 1, chloroplastic OS=Arabidopsis thaliana OX=3702 GN=LPE1 PE=1 SV=1;	PF13041.8;PF01535.22;PF13812.8;PF17177.6;PF12854.9	PPR_2;PPR;PPR_3;PPR_long;PPR_1	PPR repeat family;PPR repeat;Pentatricopeptide repeat domain;Pentacotripeptide-repeat region of PRORP;PPR repeat
LOC111920530	blue	0.90859	thiamine pyrophosphokinase 3, transcript variant X1	K00949	1.941	0.957064	3.57907e-09	5.53579e-08	22.4133	36.8567	1.318	0.398159	0.00127895	0.00612741	18.99	20.03	1.283	0.359906	0.0169524	0.117895	9.89	11.3267	1.192	0.253792	0.167406	0.747846	8.87	10.1667	GO:0006772;GO:0000398;GO:0000956;GO:0009229;GO:0005829;GO:0016021;GO:0030975;GO:0016301;GO:0004788;GO:0016887;GO:000552	BP:thiamine metabolic process;BP:mRNA splicing, via spliceosome;BP:nuclear-transcribed mRNA catabolic process;BP:thiamine diphosphate biosynthetic process;CC:cytosol;CC:integral component of membrane;MF:thiamine binding;MF:kinase activity;MF:thiamine diphosphokinase activity;MF:ATPase activity;MF:ATP binding;	K00949	thiN, TPK1, THI80	map00730;map01240	Thiamine metabolism;Biosynthesis of cofactors	COG1564	H:Coenzyme transport and metabolism	XP_023771884.1	thiamine pyrophosphokinase 1 isoform X1 [Lactuca sativa]	sp|B9DGU7|TPK1_ARATH;	Thiamine pyrophosphokinase 1 OS=Arabidopsis thaliana OX=3702 GN=TPK1 PE=2 SV=1;	PF04263.18;PF04265.16	TPK_catalytic;TPK_B1_binding	Thiamin pyrophosphokinase, catalytic domain;Thiamin pyrophosphokinase, vitamin B1 binding domain
LOC111896042	blue	0.90853	pentatricopeptide repeat-containing protein At5g56310	------	2.613	1.3858	5.88791e-05	0.000422509	0.563333	1.23333	1.43	0.515916	0.172173	0.34214	0.723333	0.82	1.091	0.125139	0.801608	0.949467	0.506667	0.493333	1.654	0.725986	0.249082	0.810807	0.24	0.39	GO:001602	CC:integral component of membrane;	------	------	------	------	ENOG410Z7Z7	H:Coenzyme transport and metabolism	XP_023747832.1	pentatricopeptide repeat-containing protein At5g56310 [Lactuca sativa]	sp|Q9FMA1|PP433_ARATH;	Pentatricopeptide repeat-containing protein At5g56310 OS=Arabidopsis thaliana OX=3702 GN=PCMP-E13 PE=2 SV=1;	PF13041.8;PF01535.22;PF13812.8;PF12854.9	PPR_2;PPR;PPR_3;PPR_1	PPR repeat family;PPR repeat;Pentatricopeptide repeat domain;PPR repeat
LOC111893956	blue	0.90848	pentatricopeptide repeat-containing protein At5g48910	------	1.854	0.890408	1.69272e-05	0.0001368	2.53667	3.97	1.787	0.837756	6.23671e-06	4.79273e-05	3.1	4.42	1.164	0.218994	0.421846	0.784445	2.14	2.24333	1.358	0.441758	0.204966	0.784618	1.10333	1.45	GO:0009451;GO:0009507;GO:0008270;GO:000372	BP:RNA modification;CC:chloroplast;MF:zinc ion binding;MF:mRNA binding;	------	------	------	------	ENOG410Z7Z7	I:Lipid transport and metabolism	XP_023745799.1	pentatricopeptide repeat-containing protein At5g48910 [Lactuca sativa]	sp|Q9FI80|PP425_ARATH;	Pentatricopeptide repeat-containing protein At5g48910 OS=Arabidopsis thaliana OX=3702 GN=PCMP-H38 PE=2 SV=1;	PF01535.22;PF13041.8;PF12854.9;PF14432.8;PF13812.8;PF17177.6	PPR;PPR_2;PPR_1;DYW_deaminase;PPR_3;PPR_long	PPR repeat;PPR repeat family;PPR repeat;DYW family of nucleic acid deaminases;Pentatricopeptide repeat domain;Pentacotripeptide-repeat region of PRORP
LOC111876729	blue	0.90846	nicotinate phosphoribosyltransferase 1	K00763	1.663	0.733449	2.20771e-11	4.56555e-10	12.6767	17.8133	1.65	0.722852	7.25587e-12	1.05562e-10	14.8867	19.5633	1.137	0.185036	0.145558	0.475261	12.7167	12.9767	1.093	0.128081	0.37555	0.867377	10.9333	11.61	GO:0034355;GO:0009435;GO:0005829;GO:0004514;GO:000451	BP:NAD salvage;BP:NAD biosynthetic process;CC:cytosol;MF:nicotinate-nucleotide diphosphorylas;MF:nicotinate phosphoribosyltransferase activity;	K00763	pncB, NAPRT1	map00760;map01240	Nicotinate and nicotinamide metabolism;Biosynthesis of cofactors	COG1488	H:Coenzyme transport and metabolism	XP_023729072.1	nicotinate phosphoribosyltransferase 1 [Lactuca sativa]	sp|Q8RWM2|NPRT1_ARATH;	Nicotinate phosphoribosyltransferase 1 OS=Arabidopsis thaliana OX=3702 GN=NAPRT1 PE=2 SV=1;	PF17767.3;PF17956.3;PF04095.18	NAPRTase_N;NAPRTase_C;NAPRTase	Nicotinate phosphoribosyltransferase;Nicotinate phosphoribosyltransferase C-terminal domain;Nicotinate phosphoribosyltransferase
LOC111906622	blue	0.90778	probable carboxylesterase 12	------	1.625	0.700315	2.51843e-07	2.89633e-06	28.9567	39.75	1.332	0.413806	0.000142324	0.000857443	31.05	33.0033	1.089	0.122564	0.293813	0.681777	26	25.31	0.965	-0.0507536	0.715055	0.954739	25.37	23.8633	GO:001678	MF:hydrolase activity;	------	------	------	------	COG0657	I:Lipid transport and metabolism	XP_023758158.1	probable carboxylesterase 12 [Lactuca sativa]	sp|Q9SMN0|CXE12_ARATH;	Probable carboxylesterase 12 OS=Arabidopsis thaliana OX=3702 GN=CXE12 PE=1 SV=1;	PF07859.15;PF00135.30;PF12740.9;PF10340.11	Abhydrolase_3;COesterase;Chlorophyllase2;Say1_Mug180	alpha/beta hydrolase fold;Carboxylesterase family;Chlorophyllase enzyme;Steryl acetyl hydrolase
LOC111907155	blue	0.90755	pentatricopeptide repeat-containing protein At5g03800	------	1.841	0.880657	1.10412e-07	1.35703e-06	3.04	4.74	1.344	0.426426	0.010487	0.0373196	3.10333	3.32	1.164	0.219469	0.319725	0.707222	2.17333	2.26333	1.203	0.266392	0.373307	0.866158	1.40333	1.62667	GO:000827	MF:zinc ion binding;	------	------	------	------	ENOG410Z7Z7	S:Function unknown	XP_023758723.1	pentatricopeptide repeat-containing protein At5g03800 [Lactuca sativa]	sp|Q9FFN1|PP363_ARATH;	Pentatricopeptide repeat-containing protein At5g03800 OS=Arabidopsis thaliana OX=3702 GN=EMB175 PE=2 SV=1;	PF13041.8;PF01535.22;PF12854.9;PF14432.8;PF13812.8	PPR_2;PPR;PPR_1;DYW_deaminase;PPR_3	PPR repeat family;PPR repeat;PPR repeat;DYW family of nucleic acid deaminases;Pentatricopeptide repeat domain
LOC111884955	blue	0.90753	uncharacterized LOC111884955	------	2.927	1.54944	3.95232e-36	5.66818e-34	33.6033	83.1233	2.188	1.12988	3.93625e-24	1.31525e-22	43.57	76.05	1.428	0.513921	7.3018e-08	2.98335e-06	29.8833	38.1833	1.326	0.407234	0.00215135	0.0972301	31.26	40.3	------	------	------	------	------	------	ENOG41120V4	S:Function unknown	XP_023737026.1	uncharacterized protein LOC111884955 [Lactuca sativa]	sp|Q32KT5|CF136_BOVIN;	Uncharacterized protein C6orf136 homolog OS=Bos taurus OX=9913 PE=2 SV=1;	PF10184.11;PF12680.9	DUF2358;SnoaL_2	Uncharacterized conserved protein;SnoaL-like domain
LOC111893703	blue	0.90708	ABC transporter I family member 19	K12608	3.621	1.85652	1.96941e-56	8.09027e-54	16.21	49.5833	2.748	1.45841	1.58658e-47	1.86746e-45	24.19	53.0333	1.561	0.642304	1.27549e-07	4.99981e-06	16.0267	22.4	1.375	0.459052	0.0213424	0.361809	13.8	18.4367	GO:0016787;GO:000552	MF:hydrolase activity;MF:ATP binding;	K12608	CAF16	map03018	RNA degradation	COG4586	S:Function unknown	XP_023745539.1	ABC transporter I family member 19 [Lactuca sativa]	sp|Q3EDJ0|AB19I_ARATH;	ABC transporter I family member 19 OS=Arabidopsis thaliana OX=3702 GN=ABCI19 PE=2 SV=1;	PF00005.29;PF13304.8;PF13555.8	ABC_tran;AAA_21;AAA_29	ABC transporter;AAA domain, putative AbiEii toxin, Type IV TA system;P-loop containing region of AAA domain
LOC111890295	blue	0.90687	glucose-6-phosphate isomerase, cytosolic, transcript variant X1	K01810	1.693	0.759715	1.94507e-17	7.48295e-16	72.6667	103.98	1.46	0.54587	1.58907e-10	2.05867e-09	90.32	104.96	1.156	0.208614	0.00301506	0.0308377	73.2267	75.8667	1.012	0.017749	0.870051	0.982676	74.13	72.8367	GO:0050832;GO:0051156;GO:0046686;GO:0006096;GO:0006094;GO:0005737;GO:0005829;GO:0004347;GO:004802	BP:defense response to fungus;BP:glucose 6-phosphate metabolic process;BP:response to cadmium ion;BP:glycolytic process;BP:gluconeogenesis;CC:cytoplasm;CC:cytosol;MF:glucose-6-phosphate isomerase activity;MF:monosaccharide binding;	K01810	GPI, pgi	map00520;map00030;map00500;map00010	Amino sugar and nucleotide sugar metabolism;Pentose phosphate pathway;Starch and sucrose metabolism;Glycolysis / Gluconeogenesis	COG0166	G:Carbohydrate transport and metabolism	XP_023742205.1	glucose-6-phosphate isomerase, cytosolic [Lactuca sativa]	sp|P54243|G6PI_OENSH;	Glucose-6-phosphate isomerase, cytosolic OS=Oenothera sinuata var. hirsuta OX=49758 GN=PGIC PE=3 SV=1;	PF00342.21	PGI	Phosphoglucose isomerase
LOC111885591	blue	0.90658	GTP cyclohydrolase 1	K01495	1.806	0.852832	5.95768e-10	1.02381e-08	14.5067	22.1733	1.271	0.346369	0.001256	0.00603581	18.01	18.2367	0.994	-0.00911707	0.938711	0.98422	11.9033	10.6067	1.492	0.577621	0.00497882	0.164707	8.29333	12.0667	GO:0035998;GO:0046654;GO:0016787;GO:000393	BP:7,8-dihydroneopterin 3'-triphosphate biosynthetic process;BP:tetrahydrofolate biosynthetic process;MF:hydrolase activity;MF:GTP cyclohydrolase I activity;	K01495	GCH1, folE	map00790;map01240	Folate biosynthesis;Biosynthesis of cofactors	COG0302	H:Coenzyme transport and metabolism	XP_023737605.1	GTP cyclohydrolase 1 [Lactuca sativa]	sp|Q8VYU3|GCH1_SOLLC;	GTP cyclohydrolase 1 OS=Solanum lycopersicum OX=4081 GN=GCH1 PE=1 SV=1;	PF01227.24	GTP_cyclohydroI	GTP cyclohydrolase I
LOC111918029	blue	0.90658	uncharacterized LOC111918029, transcript variant X1	------	1.599	0.677243	1.32273e-05	0.000108675	15.27	20.5633	1.449	0.534577	5.26352e-07	4.70563e-06	17.58	20.3467	1.166	0.221289	0.0286049	0.171095	14.5433	15.0767	1.157	0.210981	0.23159	0.801825	11.4867	12.6933	GO:0015031;GO:000950	BP:protein transport;CC:chloroplast;	------	------	------	------	ENOG4111RS7	S:Function unknown	XP_023769453.1	uncharacterized protein LOC111918029 isoform X1 [Lactuca sativa]	------	------	PF04278.14	Tic22	Tic22-like family
LOC111888460	blue	0.90655	heat shock protein 83	K04079	1.663	0.73417	0.149009	0.304078	9.39667	13.09	2.772	1.47113	1.74863e-21	4.85286e-20	4.67	10.26	0.64	-0.642767	0.134039	0.451996	0.913333	0.53	1.774	0.826897	0.173504	0.75539	0.243333	0.423333	GO:0006457;GO:0034605;GO:0050821;GO:0005737;GO:0005886;GO:0032991;GO:0048471;GO:0005829;GO:0051082;GO:0016887;GO:000552	BP:protein folding;BP:cellular response to heat;BP:protein stabilization;CC:cytoplasm;CC:plasma membrane;CC:macromolecular complex;CC:perinuclear region of cytoplasm;CC:cytosol;MF:unfolded protein binding;MF:ATPase activity;MF:ATP binding;	K04079	HSP90A, htpG	map04626;map04141	Plant-pathogen interaction;Protein processing in endoplasmic reticulum	COG0326	J:Translation, ribosomal structure and biogenesis	CAB4085940.1	unnamed protein product [Lactuca saligna]	sp|P51819|HSP83_IPONI;	Heat shock protein 83 OS=Ipomoea nil OX=35883 GN=HSP83A PE=2 SV=1;	PF00183.20;PF02518.28;PF13589.8	HSP90;HATPase_c;HATPase_c_3	Hsp90 protein;Histidine kinase-, DNA gyrase B-, and HSP90-like ATPase;Histidine kinase-, DNA gyrase B-, and HSP90-like ATPase
LOC111894801	blue	0.9064	chlorophyllase-2	K08099	2.011	1.00767	4.65431e-14	1.29812e-12	25.9267	44.06	1.573	0.653944	3.53385e-10	4.43825e-09	37.2433	46.66	1.132	0.179214	0.111482	0.40795	25.52	25.9067	0.913	-0.131388	0.40184	0.87825	26.13	23.1967	GO:0015996;GO:0047746;GO:010229	BP:chlorophyll catabolic process;MF:chlorophyllase activity;MF:pheophytinase b activity;	K08099	E3.1.1.14	map00860	Porphyrin and chlorophyll metabolism	ENOG4111H5Z	S:Function unknown	XP_023746667.1	chlorophyllase-2 [Lactuca sativa]	sp|Q9M7I7|CLH2_ARATH;	Chlorophyllase-2 OS=Arabidopsis thaliana OX=3702 GN=CLH2 PE=1 SV=1;	PF07224.13;PF12740.9;PF03403.15;PF01738.20	Chlorophyllase;Chlorophyllase2;PAF-AH_p_II;DLH	Chlorophyllase;Chlorophyllase enzyme;Platelet-activating factor acetylhydrolase, isoform II;Dienelactone hydrolase family
LOC111916904	blue	0.90623	protein DETOXIFICATION 18	K03327	1.546	0.628564	2.09952e-05	0.000166349	9.16667	12.0033	1.689	0.756021	5.00035e-08	5.06589e-07	9.53333	12.8733	1.288	0.365036	0.0150576	0.108262	7.67333	8.86667	1.081	0.111853	0.532474	0.918922	7.53	7.91667	GO:0016020;GO:0016021;GO:0022857;GO:0015297;GO:004291	CC:membrane;CC:integral component of membrane;MF:transmembrane transporter activity;MF:antiporter activity;MF:xenobiotic transporter activity;	K03327	TC.MATE, SLC47A, norM, mdtK, dinF	------	------	COG0534	G:Carbohydrate transport and metabolism	XP_023768324.1	protein DETOXIFICATION 18 [Lactuca sativa]	sp|Q9LUH3|DTX18_ARATH;	Protein DETOXIFICATION 18 OS=Arabidopsis thaliana OX=3702 GN=DTX18 PE=2 SV=1;	PF01554.20	MatE	MatE
LOC111914665	blue	0.90578	pentatricopeptide repeat-containing protein At5g13770, chloroplastic	------	1.545	0.627832	2.46913e-05	0.000192673	23.6067	30.9567	1.514	0.598187	1.06146e-11	1.52158e-10	26.0767	31.4567	1.127	0.173049	0.0377806	0.207198	23.81	24.06	1.071	0.0992705	0.422379	0.885618	20.1133	20.9133	GO:000827	MF:zinc ion binding;	------	------	------	------	ENOG410Z7Z7	S:Function unknown	XP_023766134.1	pentatricopeptide repeat-containing protein At5g13770, chloroplastic [Lactuca sativa]	sp|Q66GP4|PP379_ARATH;	Pentatricopeptide repeat-containing protein At5g13770, chloroplastic OS=Arabidopsis thaliana OX=3702 GN=At5g13770 PE=2 SV=1;	PF01535.22;PF13041.8;PF13812.8;PF12854.9;PF17177.6	PPR;PPR_2;PPR_3;PPR_1;PPR_long	PPR repeat;PPR repeat family;Pentatricopeptide repeat domain;PPR repeat;Pentacotripeptide-repeat region of PRORP
LOC111876490	blue	0.90573	protein FLC EXPRESSOR, transcript variant X1	------	1.556	0.637741	0.000415065	0.00236851	5.98333	7.86	1.561	0.64257	0.000133532	0.000810499	6.82333	8.52333	1.058	0.0816398	0.693763	0.916565	5.19667	4.92333	0.962	-0.0558279	0.830439	0.976804	4.20667	3.93667	GO:003015	BP:cell differentiation;	------	------	------	------	ENOG410YI96	S:Function unknown	XP_023728780.1	protein FLC EXPRESSOR isoform X1 [Lactuca sativa]	sp|F4IMQ0|FLX_ARATH;	Protein FLC EXPRESSOR OS=Arabidopsis thaliana OX=3702 GN=FLX PE=1 SV=1;	------	------	------
LOC111907964	blue	0.90568	glycine-rich protein 2-like	------	3.607	1.85068	7.65861e-38	1.23748e-35	24.36	73.8067	1.731	0.79187	4.59263e-14	7.8349e-13	57.9233	80.2267	1.418	0.504204	0.000195475	0.00312731	21.7867	27.6033	1.046	0.0649989	0.704647	0.952902	25.1433	25.8067	GO:0045927;GO:0008270;GO:000367	BP:positive regulation of growth;MF:zinc ion binding;MF:nucleic acid binding;	------	------	------	------	COG1278	G:Carbohydrate transport and metabolism	PLY98747.1	hypothetical protein LSAT_1X7420 [Lactuca sativa]	sp|P27484|GRP2_NICSY;	Glycine-rich protein 2 OS=Nicotiana sylvestris OX=4096 GN=GRP-2 PE=2 SV=1;	PF00313.24;PF00098.25	CSD;zf-CCHC	'Cold-shock' DNA-binding domain;Zinc knuckle
LOC111891832	blue	0.90553	ankyrin repeat domain-containing protein EMB506, chloroplastic	------	1.71	0.773935	1.19374e-08	1.72349e-07	28.43	41.15	1.776	0.828976	2.20678e-16	4.50257e-15	36.33	51.49	1.15	0.201288	0.0833879	0.344413	26.1	26.9033	1.186	0.245774	0.11304	0.677788	20.97	24.2333	GO:004687	MF:metal ion binding;	------	------	------	------	COG0666	S:Function unknown	XP_023743663.1	ankyrin repeat domain-containing protein EMB506, chloroplastic [Lactuca sativa]	sp|Q9SQK3|EM506_ARATH;	Ankyrin repeat domain-containing protein EMB506, chloroplastic OS=Arabidopsis thaliana OX=3702 GN=EMB506 PE=1 SV=1;	PF12796.9;PF13857.8;PF00023.32;PF13637.8;PF13606.8	Ank_2;Ank_5;Ank;Ank_4;Ank_3	Ankyrin repeats;Ankyrin repeats;Ankyrin repeat;Ankyrin repeats;Ankyrin repeat
LOC111921398	blue	0.90526	UDP-glycosyltransferase 85C1	------	4.47	2.16042	2.80192e-29	2.72732e-27	2.10333	7.93	3.233	1.69273	4.61256e-16	9.17927e-15	2.37667	6.10667	1.324	0.404826	0.368942	0.746838	0.856667	1.02333	1.58	0.660075	0.0357553	0.450391	1.32667	2.03	GO:0080043;GO:0008194;GO:008004	MF:quercetin 3-O-glucosyltransferase activity;MF:UDP-glycosyltransferase activity;MF:quercetin 7-O-glucosyltransferase activity;	------	------	------	------	COG1819	J:Translation, ribosomal structure and biogenesis	XP_023772741.1	UDP-glycosyltransferase 85C1 [Lactuca sativa]	sp|Q6VAA4|U85C1_STERE;	UDP-glycosyltransferase 85C1 OS=Stevia rebaudiana OX=55670 GN=UGT85C1 PE=2 SV=1;	PF00201.20	UDPGT	UDP-glucoronosyl and UDP-glucosyl transferase
LOC111911003	blue	0.90501	2-alkenal reductase (NADP(+)-dependent)	------	3.868	1.95171	7.96635e-22	4.52179e-20	2.69	8.69	3.665	1.87398	6.66739e-17	1.41973e-15	2.93333	8.55	1.375	0.458916	0.139657	0.462822	1.75	2.14	1.561	0.642577	0.0862977	0.624127	1.74667	2.68667	GO:001649	MF:oxidoreductase activity;	------	------	------	------	COG2130	S:Function unknown	XP_023762537.1	2-alkenal reductase (NADP(+)-dependent) [Lactuca sativa]	sp|Q9SLN8|DBR_TOBAC;	2-alkenal reductase;	PF16884.7;PF00107.28;PF13602.8	ADH_N_2;ADH_zinc_N;ADH_zinc_N_2	N-terminal domain of oxidoreductase;Zinc-binding dehydrogenase;Zinc-binding dehydrogenase
LOC111917618	blue	0.90489	auxin-binding protein T85	------	1.951	0.96433	1.31526e-05	0.000108134	4.59667	7.53	1.475	0.56039	0.0196842	0.0632547	4.93333	5.83333	1.141	0.190597	0.539328	0.857278	2.71667	2.77333	1.049	0.0685276	0.864466	0.981201	2.74	2.79667	GO:0009734;GO:0016021;GO:0005788;GO:001001	BP:auxin-activated signaling pathway;CC:integral component of membrane;CC:endoplasmic reticulum lumen;MF:auxin binding;	------	------	------	------	ENOG4112D1V	S:Function unknown	XP_023769049.1	auxin-binding protein T85 [Lactuca sativa]	sp|P33490|ABP1_TOBAC;	Auxin-binding protein T85 OS=Nicotiana tabacum OX=4097 GN=T85 PE=3 SV=1;	PF02041.18;PF07883.13;PF00190.24	Auxin_BP;Cupin_2;Cupin_1	Auxin binding protein;Cupin domain;Cupin
LOC111878886	blue	0.90456	long chain acyl-CoA synthetase 7, peroxisomal	K01897	1.637	0.71069	6.50456e-14	1.78946e-12	59.7767	82.9033	1.172	0.229021	0.00101549	0.00499597	70.41	65.41	0.933	-0.100567	0.135383	0.454014	50.9033	42.7433	1.079	0.109173	0.451618	0.895188	38.03	40.3433	GO:0010193;GO:0009651;GO:0009698;GO:0005783;GO:0016020;GO:0005777;GO:0016207;GO:0016874;GO:000446	BP:response to ozone;BP:response to salt stress;BP:phenylpropanoid metabolic process;CC:endoplasmic reticulum;CC:membrane;CC:peroxisome;MF:4-coumarate-CoA ligase activity;MF:ligase activity;MF:long-chain fatty acid-CoA ligase activity;	K01897	ACSL, fadD	map04146;map00061;map00071	Peroxisome;Fatty acid biosynthesis;Fatty acid degradation	COG1022	S:Function unknown	XP_023731133.1	long chain acyl-CoA synthetase 7, peroxisomal [Lactuca sativa]	sp|Q8LKS5|LACS7_ARATH;	Long chain acyl-CoA synthetase 7, peroxisomal OS=Arabidopsis thaliana OX=3702 GN=LACS7 PE=1 SV=2;	PF00501.30	AMP-binding	AMP-binding enzyme
LOC111882062	blue	0.90423	uncharacterized LOC111882062, transcript variant X5	------	1.513	0.596963	1.64576e-06	1.6341e-05	8.85	11.7467	1.647	0.719888	4.64847e-10	5.77925e-09	8.26333	11.0033	1.371	0.454807	0.00017654	0.00286756	5.92333	7.20333	1.434	0.519661	0.0042291	0.150783	5.64	7.55	GO:0046872;GO:0005524;GO:000467	MF:metal ion binding;MF:ATP binding;MF:protein kinase activity;	------	------	------	------	ENOG410XPGP	T:Signal transduction mechanisms	PLY97259.1	hypothetical protein LSAT_1X37500 [Lactuca sativa]	sp|Q852L0|HD16N_ORYSJ;	Casein kinase 1-like protein HD16 OS=Oryza sativa subsp. japonica OX=39947 GN=HD16 PE=1 SV=1;	------	------	------
LOC111913279	blue	0.90421	squalene monooxygenase SE1	K00511	2.169	1.11707	1.18938e-14	3.56771e-13	93.5233	171.37	1.405	0.490794	1.75159e-08	1.87254e-07	79.56	89.24	1.09	0.123942	0.168263	0.515712	48.2133	47.05	1.142	0.192049	0.122257	0.691134	46.37	51.46	GO:0016126;GO:0016021;GO:0005783;GO:0004506;GO:005066	BP:sterol biosynthetic process;CC:integral component of membrane;CC:endoplasmic reticulum;MF:squalene monooxygenase activity;MF:flavin adenine dinucleotide binding;	K00511	SQLE, ERG1	map00909;map00100	Sesquiterpenoid and triterpenoid biosynthesis;Steroid biosynthesis	COG0654	S:Function unknown	XP_023764770.1	squalene monooxygenase SE1 [Lactuca sativa]	sp|O48651|SQE1_PANGI;	Squalene monooxygenase SE1 OS=Panax ginseng OX=4054 GN=SQE1 PE=2 SV=1;	PF08491.12;PF01494.21;PF01266.26;PF01134.24;PF00890.26;PF13450.8;PF07992.16;PF01946.19;PF05834.14	SE;FAD_binding_3;DAO;GIDA;FAD_binding_2;NAD_binding_8;Pyr_redox_2;Thi4;Lycopene_cycl	Squalene epoxidase;FAD binding domain;FAD dependent oxidoreductase;Glucose inhibited division protein A;FAD binding domain;NA;Pyridine nucleotide-disulphide oxidoreductase;Thi4 family;Lycopene cyclase protein
LOC111916334	blue	0.90354	pentatricopeptide repeat-containing protein At1g62260, mitochondrial	------	1.657	0.728324	0.000319	0.00189083	2.18667	3.05333	1.511	0.595775	0.00742878	0.0280336	2.13667	2.55667	1.064	0.0898728	0.736399	0.930174	1.45667	1.39667	1.53	0.613483	0.123784	0.693617	0.62	0.92	GO:0016554;GO:0009451;GO:0043231;GO:000372	BP:cytidine to uridine editing;BP:RNA modification;CC:intracellular membrane-bounded organelle;MF:RNA binding;	------	------	------	------	ENOG410Z7Z7	O:Posttranslational modification, protein turnover, chaperones	XP_023767751.1	pentatricopeptide repeat-containing protein At1g62260, mitochondrial [Lactuca sativa]	sp|O04590|PPR88_ARATH;	Pentatricopeptide repeat-containing protein At1g62260, mitochondrial OS=Arabidopsis thaliana OX=3702 GN=PCMP-E10 PE=2 SV=1;	PF01535.22;PF13041.8;PF12854.9;PF13812.8;PF14559.8	PPR;PPR_2;PPR_1;PPR_3;TPR_19	PPR repeat;PPR repeat family;PPR repeat;Pentatricopeptide repeat domain;Tetratricopeptide repeat
LOC111900983	blue	0.9035	flavonoid 3',5'-hydroxylase 1	------	2.292	1.19633	3.85313e-07	4.29174e-06	1.98	3.83333	2.066	1.04703	8.53296e-08	8.43323e-07	3.06667	5.03667	1.314	0.394009	0.137099	0.457522	1.81	2.12667	1.501	0.586257	0.122783	0.69126	1.20667	1.75667	GO:0016114;GO:0016021;GO:0004497;GO:0020037;GO:0016705;GO:000550	BP:terpenoid biosynthetic process;CC:integral component of membrane;MF:monooxygenase activity;MF:heme binding;MF:oxidoreductase activity, acting on paired donors, with incorporation or reduction of molecular oxygen;MF:iron ion binding;	------	------	------	------	COG2124	Q:Secondary metabolites biosynthesis, transport and catabolism	XP_023752618.1	flavonoid 3',5'-hydroxylase 1 [Lactuca sativa]	sp|P48418|C75A1_PETHY;	Flavonoid 3',5'-hydroxylase 1 OS=Petunia hybrida OX=4102 GN=CYP75A1 PE=1 SV=1;	PF00067.24	p450	Cytochrome P450
LOC111884067	blue	0.90339	putative UPF0481 protein At3g02645, transcript variant X1	------	1.723	0.784647	0.000135721	0.000888325	4.4	6.35667	1.351	0.43424	0.00725042	0.0274401	6	6.28333	1.292	0.369285	0.154296	0.492313	2.77	3.15	1.189	0.24991	0.343068	0.859421	2.27333	2.38333	GO:001602	CC:integral component of membrane;	------	------	------	------	ENOG4111652;ENOG410ZKCS	S:Function unknown;	XP_023736163.1	putative UPF0481 protein At3g02645 [Lactuca sativa]	sp|Q9SD53|Y3720_ARATH;	UPF0481 protein At3g47200 OS=Arabidopsis thaliana OX=3702 GN=At3g47200 PE=2 SV=1;	PF03140.17	DUF247	Plant protein of unknown function
LOC111903572	blue	0.90329	R-linalool synthase QH1, chloroplastic, transcript variant X1	------	3.628	1.85935	1.54455e-11	3.27803e-10	2.45	7.52333	0.968	-0.0462876	0.821476	0.906333	6.20667	4.73333	2.265	1.17932	0.045514	0.234044	0.416667	0.86	0.886	-0.174578	0.713769	0.954557	0.756667	0.646667	GO:0016021;GO:0010333;GO:000028	CC:integral component of membrane;MF:terpene synthase activity;MF:magnesium ion binding;	------	------	------	------	ENOG410YF98	O:Posttranslational modification, protein turnover, chaperones	XP_023755107.1	R-linalool synthase QH1, chloroplastic [Lactuca sativa]	sp|Q9SPN0|LLOS1_ARTAN;	R-linalool synthase QH1, chloroplastic;	PF03936.18;PF19086.2;PF01397.23	Terpene_synth_C;Terpene_syn_C_2;Terpene_synth	Terpene synthase family, metal binding domain;Terpene synthase family 2, C-terminal metal binding;Terpene synthase, N-terminal domain
LOC111902582	blue	0.90325	rac-like GTP-binding protein RHO1	K04392	1.528	0.611962	2.12351e-06	2.0678e-05	19.3767	25	1.245	0.315955	0.00684332	0.0261486	23.6767	23.5433	1.053	0.0740854	0.597571	0.884375	12.64	11.92	0.97	-0.0441543	0.825016	0.976094	11.0533	10.4333	GO:0007015;GO:0007163;GO:0032956;GO:0030865;GO:0008360;GO:0007264;GO:0005856;GO:0042995;GO:0043231;GO:0031410;GO:0005634;GO:0005938;GO:0005886;GO:0003924;GO:0019901;GO:000552	BP:actin filament organization;BP:establishment or maintenance of cell polarity;BP:regulation of actin cytoskeleton organization;BP:cortical cytoskeleton organization;BP:regulation of cell shape;BP:small GTPase mediated signal transduction;CC:cytoskeleton;CC:cell projection;CC:intracellular membrane-bounded organelle;CC:cytoplasmic vesicle;CC:nucleus;CC:cell cortex;CC:plasma membrane;MF:GTPase ac…	K04392	RAC1	map04145	Phagosome	COG1100	S:Function unknown	XP_023754178.1	rac-like GTP-binding protein RHO1 [Lactuca sativa]	sp|Q39435|RAC1_BETVU;	Rac-like GTP-binding protein RHO1 OS=Beta vulgaris OX=161934 GN=RHO1 PE=2 SV=1;	PF00071.24;PF08477.15;PF00025.23	Ras;Roc;Arf	Ras family;Ras of Complex, Roc, domain of DAPkinase;ADP-ribosylation factor family
LOC111886329	blue	0.90321	acyl-coenzyme A thioesterase 2, chloroplastic, transcript variant X1	K17361	1.745	0.802844	2.18126e-12	5.05422e-11	18.6667	27.6233	1.52	0.604431	1.55023e-09	1.83482e-08	25.5967	31.0233	1.052	0.0735738	0.435369	0.793293	19.6533	18.5333	0.968	-0.0476538	0.73159	0.957532	17.4433	16.33	GO:001685	MF:isomerase activity;	K17361	ACOT9	------	------	ENOG410XSYM	S:Function unknown	XP_042755073.1	acyl-coenzyme A thioesterase 2, chloroplastic isoform X1 [Lactuca sativa]	sp|S4TF94|TE4_HUMLU;	Acyl-coenzyme A thioesterase 4, mitochondrial OS=Humulus lupulus OX=3486 GN=TE4 PE=1 SV=1;	PF03061.24	4HBT	Thioesterase superfamily
LOC111880800	blue	0.90295	CBL-interacting serine/threonine-protein kinase 12	------	2.02	1.01454	0.00360117	0.0154617	0.993333	1.68667	1.74	0.798961	0.0191419	0.0618621	1.07667	1.48667	1.339	0.42097	0.391846	0.763846	0.593333	0.716667	1.021	0.0302873	0.953625	0.994852	0.61	0.596667	GO:0007165;GO:0106311;GO:0016021;GO:0005524;GO:010631	BP:signal transduction;BP:old GO;CC:integral component of membrane;MF:ATP binding;MF:old GO;	------	------	------	------	COG0515	T:Signal transduction mechanisms	XP_023732980.1	CBL-interacting serine/threonine-protein kinase 12 [Lactuca sativa]	sp|Q9SN43|CIPKC_ARATH;	CBL-interacting serine/threonine-protein kinase 12 OS=Arabidopsis thaliana OX=3702 GN=CIPK12 PE=1 SV=1;	PF00069.27;PF07714.19;PF03822.16;PF03109.18;PF14531.8;PF01163.24	Pkinase;PK_Tyr_Ser-Thr;NAF;ABC1;Kinase-like;RIO1	Protein kinase domain;Protein tyrosine and serine/threonine kinase;NAF domain;ABC1 atypical kinase-like domain;Kinase-like;RIO1 family
LOC111918760	blue	0.90287	deoxyribodipyrimidine photo-lyase	K01669	6.008	2.58684	4.09885e-27	3.53537e-25	2.78667	14.1533	6.475	2.69495	5.14475e-60	1.04787e-57	2.36333	12.1033	2.977	1.57397	1.18797e-06	3.61081e-05	1.16	3.10667	3.67	1.87566	3.28614e-08	1.65137e-05	0.743333	2.65	GO:0000719;GO:0006281;GO:0009650;GO:0003904;GO:0003677;GO:007194	BP:photoreactive repair;BP:DNA repair;BP:UV protection;MF:deoxyribodipyrimidine photo-lyase activity;MF:DNA binding;MF:FAD binding;	K01669	phrB	------	------	COG0415	S:Function unknown	XP_023770150.1	deoxyribodipyrimidine photo-lyase [Lactuca sativa]	sp|Q9SB00|PHR_ARATH;	Deoxyribodipyrimidine photo-lyase OS=Arabidopsis thaliana OX=3702 GN=PHR1 PE=2 SV=1;	PF00875.20	DNA_photolyase	DNA photolyase
LOC111903955	blue	0.90286	peroxisome biogenesis protein 19-2	K13337	1.618	0.69442	1.61693e-10	2.98473e-09	33.37	45.5767	1.384	0.468941	2.29092e-06	1.87426e-05	34.3233	37.89	1.012	0.017814	0.873895	0.966756	27.2233	24.64	0.883	-0.179643	0.205964	0.785441	27.3933	23.5367	GO:000577	CC:peroxisome;	K13337	PEX19	map04146	Peroxisome	ENOG4111QGU	O:Posttranslational modification, protein turnover, chaperones	XP_023755501.1	peroxisome biogenesis protein 19-2 [Lactuca sativa]	sp|Q94EI3|PE192_ARATH;	Peroxisome biogenesis protein 19-2 OS=Arabidopsis thaliana OX=3702 GN=PEX19-2 PE=1 SV=1;	PF04614.14	Pex19	Pex19 protein family
LOC111902386	blue	0.90283	transcription factor MYB75, transcript variant X1	K09422	2.334	1.22308	4.17178e-05	0.00030902	4.58333	8.97	0.977	-0.0334004	0.877855	0.937157	6.13333	4.81	1.918	0.939476	0.10399	0.392218	0.63	1.09333	1.776	0.82829	0.180475	0.764575	0.47	0.816667	GO:000563	CC:nucleus;	K09422	MYBP	------	------	COG5147	K:Transcription	XP_023753993.1	transcription factor MYB75 isoform X1 [Lactuca sativa]	sp|Q9ZTC3|MYB90_ARATH;	Transcription factor MYB90 OS=Arabidopsis thaliana OX=3702 GN=MYB90 PE=1 SV=1;	PF00249.33;PF13921.8	Myb_DNA-binding;Myb_DNA-bind_6	Myb-like DNA-binding domain;Myb-like DNA-binding domain
LOC111910458	blue	0.90279	tRNA(adenine(34)) deaminase, chloroplastic	K11991	1.625	0.700798	0.000160853	0.0010328	2.64333	3.58	1.454	0.540142	0.000807407	0.0040776	3.47333	3.85	1.032	0.0454872	0.813923	0.95267	2.3	2.18333	1.349	0.43241	0.0448673	0.496035	1.78333	2.23667	GO:0002100;GO:0005886;GO:0009507;GO:0004674;GO:0008251;GO:0003824;GO:000552	BP:tRNA wobble adenosine to inosine editing;CC:plasma membrane;CC:chloroplast;MF:protein serine/threonine kinase activity;MF:tRNA-specific adenosine deaminase activity;MF:catalytic activity;MF:ATP binding;	K11991	tadA	------	------	COG0590	U:Intracellular trafficking, secretion, and vesicular transport	XP_023762064.1	tRNA(adenine(34)) deaminase, chloroplastic [Lactuca sativa]	sp|Q9S7I0|TADA_ARATH;	tRN;	PF14437.8;PF00383.25	MafB19-deam;dCMP_cyt_deam_1	MafB19-like deaminase;Cytidine and deoxycytidylate deaminase zinc-binding region
LOC111899875	blue	0.90208	4-hydroxy-3-methylbut-2-en-1-yl diphosphate synthase (ferredoxin), chloroplastic	K03526	1.707	0.771786	2.27696e-22	1.35594e-20	118.47	171.15	1.631	0.705589	7.69649e-28	3.12435e-26	133.51	173.3	1.136	0.184098	0.00104131	0.0127441	124.937	127.27	1.104	0.142891	0.2124	0.789554	114.337	122.42	GO:0016114;GO:0051539;GO:0046429;GO:0003725;GO:0005506;GO:004687	BP:terpenoid biosynthetic process;MF:4 iron, 4 sulfur cluster binding;MF:4-hydroxy-3-methylbut-2-en-1-yl diphosphate synthase activity;MF:double-stranded RNA binding;MF:iron ion binding;MF:metal ion binding;	K03526	gcpE, ispG	map00900	Terpenoid backbone biosynthesis	COG0821	I:Lipid transport and metabolism	XP_023751527.1	4-hydroxy-3-methylbut-2-en-1-yl diphosphate synthase (ferredoxin), chloroplastic [Lactuca sativa]	sp|F4K0E8|ISPG_ARATH;	4-hydroxy-3-methylbut-2-en-1-yl diphosphate synthase;	PF04551.16	GcpE	GcpE protein
LOC111920547	blue	0.90175	uncharacterized LOC111920547	------	8.517	3.09037	3.05011e-49	9.35765e-47	6.16	44.2567	2.936	1.55402	3.03807e-30	1.39805e-28	15.6833	36.5467	1.279	0.354525	0.0100956	0.079677	7.44333	8.54	1.185	0.245307	0.199543	0.780641	7.81333	9	------	------	------	------	------	------	ENOG410YB32	S:Function unknown	XP_023771895.1	uncharacterized protein LOC111920547 [Lactuca sativa]	------	------	------	------	------
LOC111891362	blue	0.90167	uncharacterized LOC111891362	------	1.748	0.805761	1.98962e-07	2.32959e-06	7.50333	11.06	1.228	0.296021	0.0657453	0.16686	7.86333	7.70667	0.895	-0.160176	0.458085	0.808415	5	4.01667	0.918	-0.123241	0.636457	0.93975	3.9	3.49667	GO:0016021;GO:000950	CC:integral component of membrane;CC:chloroplast;	------	------	------	------	ENOG41121MJ	S:Function unknown	XP_023743180.1	uncharacterized protein LOC111891362 [Lactuca sativa]	------	------	PF06695.13	Sm_multidrug_ex	Putative small multi-drug export protein
LOC111905540	blue	0.9011	uncharacterized LOC111905540	------	1.546	0.628936	2.07831e-07	2.42757e-06	28.4333	37.0767	1.27	0.344398	0.00597229	0.0232799	31.9033	32.2967	1.093	0.128748	0.334827	0.719009	21.4667	20.9767	0.962	-0.055858	0.765683	0.964905	20.8633	19.5133	GO:0006644;GO:0050482;GO:000462	BP:phospholipid metabolic process;BP:arachidonic acid secretion;MF:phospholipase A2 activity;	------	------	------	------	ENOG41120TK	S:Function unknown	XP_023756993.1	uncharacterized protein LOC111905540 [Lactuca sativa]	------	------	------	------	------
LOC111918688	blue	0.90095	putative MO25-like protein At5g47540	K08272	1.992	0.994386	3.92719e-06	3.61914e-05	3.68667	6.18667	1.969	0.977687	6.17539e-06	4.74873e-05	3.25333	5.09667	1.46	0.545997	0.042455	0.224607	2.17333	2.85333	1.4	0.485643	0.0979507	0.645441	2.16	2.95	------	------	K08272	CAB39, MO25	------	------	ENOG410XP4S	S:Function unknown	XP_023770088.1	putative MO25-like protein At5g47540 [Lactuca sativa]	sp|Q9FGK3|MO25N_ARATH;	Putative MO25-like protein At5g47540 OS=Arabidopsis thaliana OX=3702 GN=At5g47540 PE=2 SV=1;	PF08569.13	Mo25	Mo25-like
LOC111884077	blue	0.90086	solute carrier family 25 member 44	K15121	1.969	0.977658	9.61351e-11	1.82318e-09	33.87	56.1533	1.526	0.609573	2.00566e-06	1.65651e-05	22.1633	26.8767	1.33	0.411001	0.0921026	0.367224	3.59	4.26333	1.387	0.472195	0.186318	0.768833	2.45	3.29667	GO:0055085;GO:001602	BP:transmembrane transport;CC:integral component of membrane;	K15121	SLC25A44	------	------	ENOG410XTGQ	G:Carbohydrate transport and metabolism	XP_023736173.1	solute carrier family 25 member 44 [Lactuca sativa]	sp|Q96H78|S2544_HUMAN;	Solute carrier family 25 member 44 OS=Homo sapiens OX=9606 GN=SLC25A44 PE=2 SV=1;	PF00153.29	Mito_carr	Mitochondrial carrier protein
LOC111901690	blue	0.90086	uncharacterized LOC111901690	------	2.493	1.3181	6.88245e-43	1.54454e-40	50.7333	106.567	1.803	0.850062	2.38035e-22	7.13891e-21	102.77	148.033	1.114	0.155524	0.118721	0.423143	50.8233	50.6867	1.048	0.0675298	0.68034	0.949835	43.2633	43.9933	GO:0008233;GO:000552	MF:peptidase activity;MF:ATP binding;	------	------	------	------	ENOG4111PUZ	S:Function unknown	XP_023753345.1	uncharacterized protein LOC111901690 [Lactuca sativa]	------	------	------	------	------
LOC111898603	blue	0.90067	pyruvate decarboxylase 1	K01568	1.725	0.786782	5.9692e-05	0.000427402	5.76667	8.39667	1.434	0.519573	0.00392963	0.0163169	5.12333	5.81	1.407	0.492237	0.0816496	0.339876	1.25333	1.59	1.96	0.970641	0.00607763	0.184302	1	1.9	GO:0005829;GO:0016831;GO:0000287;GO:0030976;GO:000473	CC:cytosol;MF:carboxy-lyase activity;MF:magnesium ion binding;MF:thiamine pyrophosphate binding;MF:pyruvate decarboxylase activity;	K01568	PDC, pdc	map00010	Glycolysis / Gluconeogenesis	COG3961	O:Posttranslational modification, protein turnover, chaperones	XP_023750266.1	pyruvate decarboxylase 1 [Lactuca sativa]	sp|Q9FFT4|PDC2_ARATH;	Pyruvate decarboxylase 2 OS=Arabidopsis thaliana OX=3702 GN=PDC2 PE=2 SV=1;	PF02776.20;PF00205.24;PF02775.23	TPP_enzyme_N;TPP_enzyme_M;TPP_enzyme_C	Thiamine pyrophosphate enzyme, N-terminal TPP binding domain;Thiamine pyrophosphate enzyme, central domain;Thiamine pyrophosphate enzyme, C-terminal TPP binding domain
LOC111916054	blue	0.90047	uncharacterized oxidoreductase At4g09670	------	1.534	0.617466	1.31769e-06	1.33515e-05	38.1233	49.38	1.375	0.459526	3.6272e-06	2.89274e-05	50.4233	55.2267	1.106	0.145368	0.116022	0.417632	34.96	34.6533	1.099	0.135584	0.305336	0.843591	30.47	32.5133	GO:000016	MF:nucleotide binding;	------	------	------	------	COG0673	S:Function unknown	XP_023767471.1	uncharacterized oxidoreductase At4g09670 [Lactuca sativa]	sp|Q9SZ83|Y4967_ARATH;	Uncharacterized oxidoreductase At4g09670 OS=Arabidopsis thaliana OX=3702 GN=At4g09670 PE=1 SV=1;	PF01408.24	GFO_IDH_MocA	Oxidoreductase family, NAD-binding Rossmann fold
LOC111905218	blue	0.9002	uncharacterized LOC111905218, transcript variant X1	------	2.143	1.09961	2.07082e-25	1.55871e-23	62.8267	113.473	1.369	0.453416	6.25735e-09	6.99265e-08	78.25	85.52	1.094	0.129997	0.101014	0.386625	67.97	66.55	0.963	-0.0541614	0.657857	0.945633	61.74	57.7833	GO:0006629;GO:0016021;GO:0016020;GO:001662	BP:lipid metabolic process;CC:integral component of membrane;CC:membrane;MF:oxidoreductase activity, acting on the CH-CH group of donors;	------	------	------	------	COG3752	S:Function unknown	XP_023756674.1	uncharacterized protein LOC111905218 isoform X1 [Lactuca sativa]	------	------	PF06966.14;PF02544.18	DUF1295;Steroid_dh	Protein of unknown function;3-oxo-5-alpha-steroid 4-dehydrogenase
LOC111899113	blue	0.90007	serine-rich adhesin for platelets, transcript variant X1	K07052	2.06	1.04269	3.35532e-18	1.3737e-16	14.7867	25.87	1.651	0.723716	8.72762e-19	2.06701e-17	19.0233	25.17	1.394	0.478746	6.04875e-10	3.80212e-08	11.8367	15.01	1.618	0.694506	0.00118478	0.0649503	10.31	15.9167	GO:0071586;GO:0016021;GO:000422	BP:CAAX-box protein processing;CC:integral component of membrane;MF:metalloendopeptidase activity;	K07052	K07052	------	------	COG1266	S:Function unknown	XP_023750757.1	uncharacterized protein LOC111899113 isoform X1 [Lactuca sativa]	sp|Q40863|EMB8_PICGL;	Embryogenesis-associated protein EMB8 OS=Picea glauca OX=3330 GN=EMB8 PE=2 SV=1;	------	------	------
LOC111907564	blue	0.8998	alpha-L-fucosidase 3, transcript variant X1	------	3.124	1.64362	8.04324e-11	1.53741e-09	1.91	4.86333	2.453	1.29456	1.38732e-11	1.9706e-10	2.74	5.2	0.992	-0.0115791	0.968057	0.990938	1.98	1.89333	1.259	0.332114	0.272311	0.824896	1.56333	1.91667	GO:0051028;GO:0016021;GO:0005634;GO:001678	BP:mRNA transport;CC:integral component of membrane;CC:nucleus;MF:hydrolase activity, acting on ester bonds;	------	------	------	------	ENOG410Y9BR	S:Function unknown	XP_023759126.1	alpha-L-fucosidase 3 isoform X1 [Lactuca sativa]	sp|Q9LIN2|GDL53_ARATH;	GDSL esterase/lipase At3g26430 OS=Arabidopsis thaliana OX=3702 GN=At3g26430 PE=1 SV=1;	PF00657.24	Lipase_GDSL	GDSL-like Lipase/Acylhydrolase
LOC111910615	blue	0.89969	L-type lectin-domain containing receptor kinase S.4	------	1.56	0.641671	0.000103901	0.000700682	5.15333	6.79667	1.224	0.291298	0.0651494	0.165658	6.14333	5.99	0.982	-0.0259787	0.900031	0.973129	2.6	2.29	1.01	0.0147898	0.95224	0.994294	2.04333	2.01	GO:0002229;GO:0042742;GO:0016021;GO:0005886;GO:0004672;GO:0030246;GO:0004675;GO:0004674;GO:000552	BP:defense response to oomycetes;BP:defense response to bacterium;CC:integral component of membrane;CC:plasma membrane;MF:protein kinase activity;MF:carbohydrate binding;MF:transmembrane receptor protein serine/threonine kinase activity;MF:protein serine/threonine kinase activity;MF:ATP binding;	------	------	------	------	COG0515	J:Translation, ribosomal structure and biogenesis	XP_023762210.1	L-type lectin-domain containing receptor kinase S.4 [Lactuca sativa]	sp|Q9M2S4|LRKS4_ARATH;	L-type lectin-domain containing receptor kinase S.4 OS=Arabidopsis thaliana OX=3702 GN=LECRKS4 PE=2 SV=1;	PF00139.21;PF07714.19;PF00069.27;PF17667.3	Lectin_legB;PK_Tyr_Ser-Thr;Pkinase;Pkinase_fungal	Legume lectin domain;Protein tyrosine and serine/threonine kinase;Protein kinase domain;Fungal protein kinase
LOC111883058	blue	0.89963	uncharacterized LOC111883058	K00737	1.8	0.847975	7.70087e-10	1.30796e-08	7.73	11.77	1.173	0.230309	0.131919	0.28207	8.48	7.92667	1.198	0.26063	0.121862	0.428824	5.61333	6.03333	1.157	0.210364	0.32766	0.853654	4.85333	5.44333	GO:0006487;GO:0016021;GO:000383	BP:protein N-linked glycosylation;CC:integral component of membrane;MF:beta-1,4-mannosylglycoprotein 4-beta-N-acetylglucosaminyltransferase activity;	K00737	MGAT3	map00510	N-Glycan biosynthesis	ENOG410YQKP	S:Function unknown	XP_023735192.1	uncharacterized protein LOC111883058 [Lactuca sativa]	sp|Q02527|MGAT3_RAT;	Beta-1,4-mannosyl-glycoprotein 4-beta-N-acetylglucosaminyltransferase OS=Rattus norvegicus OX=10116 GN=Mgat3 PE=1 SV=2;	PF04724.15	Glyco_transf_17	Glycosyltransferase family 17
LOC111876622	blue	0.8996	bifunctional aspartate aminotransferase and glutamate/aspartate-prephenate aminotransferase	K15849	1.742	0.80057	8.5408e-14	2.32327e-12	25.45	37.43	1.645	0.718515	2.53336e-16	5.14202e-15	36.76	48.24	1.108	0.148195	0.179071	0.532371	25.1267	24.9967	1.08	0.110375	0.438343	0.890005	20.2133	21.2267	GO:0009058;GO:0003824;GO:0030170;GO:000848	BP:biosynthetic process;MF:catalytic activity;MF:pyridoxal phosphate binding;MF:transaminase activity;	K15849	PAT, AAT	map00950;map00960;map00400;map00360;map00350	Isoquinoline alkaloid biosynthesis;Tropane, piperidine and pyridine alkaloid biosynthesis;Phenylalanine, tyrosine and tryptophan biosynthesis;Phenylalanine metabolism;Tyrosine metabolism	COG0436	E:Amino acid transport and metabolism	XP_023728937.1	bifunctional aspartate aminotransferase and glutamate/aspartate-prephenate aminotransferase [Lactuca sativa]	sp|E9L7A5|PAT_PETHY;	Bifunctional aspartate aminotransferase and glutamate/aspartate-prephenate aminotransferase OS=Petunia hybrida OX=4102 GN=PPA-AT PE=1 SV=1;	PF00155.23;PF01041.19	Aminotran_1_2;DegT_DnrJ_EryC1	Aminotransferase class I and II;DegT/DnrJ/EryC1/StrS aminotransferase family
[truncated: 5,463 more rows]

## Sheet: Table S3
TF_ID	TF_module	TF_family	TF_name	TF_motif_id	SG_ID	SG_module	SG_name	FIMO analysis							Pearson correlation analysis		compound
[truncated: 537 more rows]

[truncated: 3 more sheets: Table S4, Table S5, Table S6]
